# Supplementary material for: Nomenclatural changes in Centroptella Braasch & Soldán, 1980 (Ephemeroptera, Baetidae)
Source: Zookeys. 2020 Feb 20;914:81–125. doi: 10.3897/zookeys.914.46652 (PMC7046710; doi:10.3897/zookeys.914.46652)
Supplement: XML Treatment for Centroptella [file zookeys.914.46652-treatment1.xml]

<!DOCTYPE tp:taxon-treatment
  PUBLIC "-//TaxonX//DTD Taxonomic Treatment Publishing DTD v0 20100105//EN" "tax-treatment-NSO.dtd">
<tp:taxon-treatment xmlns:tp="http://www.plazi.org/taxpub"><tp:treatment-meta><kwd-group><label>Taxon classification</label><kwd><named-content xmlns:xlink="http://www.w3.org/1999/xlink" content-type="kingdom">Animalia</named-content></kwd><kwd><named-content xmlns:xlink="http://www.w3.org/1999/xlink" content-type="order">Ephemeroptera</named-content></kwd><kwd><named-content xmlns:xlink="http://www.w3.org/1999/xlink" content-type="family">Baetidae</named-content></kwd></kwd-group><mixed-citation publication-type="journal"><person-group><name><surname>Kluge</surname><given-names>Nikita J.</given-names></name><name><surname>Godunko</surname><given-names>Roman J.</given-names></name><name><surname>Svitok</surname><given-names>Marek</given-names></name></person-group><article-title>Nomenclatural changes in <italic><tp:taxon-name><tp:taxon-name-part taxon-name-part-type="genus" reg="Centroptella">Centroptella</tp:taxon-name-part></tp:taxon-name></italic> Braasch &amp; Soldán, 1980 (<tp:taxon-name><tp:taxon-name-part taxon-name-part-type="order">Ephemeroptera</tp:taxon-name-part></tp:taxon-name>, <tp:taxon-name><tp:taxon-name-part taxon-name-part-type="family">Baetidae</tp:taxon-name-part></tp:taxon-name>)</article-title><source>Zookeys</source><day>20</day><month>2</month><year>2020</year><volume>914</volume><fpage>81</fpage><lpage>125</lpage><pub-id pub-id-type="doi">10.3897/zookeys.914.46652</pub-id></mixed-citation></tp:treatment-meta><tp:nomenclature><tp:taxon-name><object-id xmlns:xlink="http://www.w3.org/1999/xlink" content-type="arpha" xlink:type="simple">461BA2D2-6D18-529E-95FD-84B0FB3156D6</object-id>
              <tp:taxon-name-part taxon-name-part-type="genus" reg="Centroptella">Centroptella</tp:taxon-name-part>
            </tp:taxon-name><tp:taxon-authority>Braasch &amp; Soldán, 1980</tp:taxon-authority><xref ref-type="fig" rid="F1">Figs 1–15</xref><xref ref-type="fig" rid="F2">, 16–18</xref><xref ref-type="fig" rid="F3">, 19–39</xref><xref ref-type="fig" rid="F4">, 40–48</xref><xref ref-type="fig" rid="F5">, 49–52</xref><xref ref-type="fig" rid="F6">, 53–59</xref><xref ref-type="fig" rid="F7">, 60–76</xref><xref ref-type="fig" rid="F8">, 77–80</xref><xref ref-type="fig" rid="F9">, 81–82</xref><xref ref-type="fig" rid="F10">, 83–89</xref><xref ref-type="fig" rid="F11">, 90–93</xref><xref ref-type="fig" rid="F12">, 94–109</xref><xref ref-type="fig" rid="F13">, 110–115</xref><xref ref-type="fig" rid="F14">, 116–122</xref><xref ref-type="fig" rid="F15">, 123–128</xref><xref ref-type="fig" rid="F16">, 129–132</xref><xref ref-type="fig" rid="F17">, 133–137</xref><xref ref-type="fig" rid="F18">, 138–143</xref><xref ref-type="fig" rid="F19">, 144–148</xref><xref ref-type="fig" rid="F20">, 149–152</xref><xref ref-type="fig" rid="F21">, 153</xref><tp:nomenclature-citation-list><tp:nomenclature-citation><tp:taxon-name>
                  <tp:taxon-name-part taxon-name-part-type="genus" reg="Centroptella"/>
                </tp:taxon-name><comment>= <tp:taxon-name><tp:taxon-name-part taxon-name-part-type="genus" reg="Chopralla">Chopralla</tp:taxon-name-part></tp:taxon-name> Waltz &amp; McCafferty, 1987: 182, syn. nov. </comment></tp:nomenclature-citation><tp:nomenclature-citation><tp:taxon-name>
                  <tp:taxon-name-part taxon-name-part-type="genus" reg="Centroptella"/>
                </tp:taxon-name><comment>= <tp:taxon-name><tp:taxon-name-part taxon-name-part-type="genus" reg="Crassolus">Crassolus</tp:taxon-name-part></tp:taxon-name> Salles, Gattolliat &amp; Sartori, 2016: 104, syn. nov. </comment></tp:nomenclature-citation></tp:nomenclature-citation-list></tp:nomenclature><tp:treatment-sec sec-type="type species" id="SECID0EPMAG"><title>Type species.</title><p><italic><tp:taxon-name><tp:taxon-name-part taxon-name-part-type="genus" reg="Centroptella">Centroptella</tp:taxon-name-part> <tp:taxon-name-part taxon-name-part-type="species" reg="longisetosa">longisetosa</tp:taxon-name-part></tp:taxon-name></italic> Braasch &amp; Soldán, 1980.</p></tp:treatment-sec><tp:treatment-sec sec-type="description" id="SECID0EANAG"><title>Systematic position and characters.</title><p><italic><tp:taxon-name><tp:taxon-name-part taxon-name-part-type="genus" reg="Centroptella">Centroptella</tp:taxon-name-part></tp:taxon-name></italic> is characterized by an unusual combination of characters: on one hand, it undoubtedly belongs to the holophyletic taxon Baetovectata Kluge &amp; Novikova, 2011, based on (1) presence of two marginal intercalaries in each space of wing (Fig. <xref ref-type="fig" rid="F20">149</xref>), (2) narrow and arched gonovectes of the penis (Figs <xref ref-type="fig" rid="F8">77–80</xref>, <xref ref-type="fig" rid="F18">141–143</xref>, <xref ref-type="fig" rid="F19">146</xref>, 150152) and (3) medially inclined subimaginal gonostyli when they are developing under the larval cuticle (Figs <xref ref-type="fig" rid="F8">79</xref>, <xref ref-type="fig" rid="F19">148</xref>). The taxon Baetovectata belongs to the holophyletic taxon Anteropatellata Kluge, 1997, which is characterized by the presence of a patella-tibial suture on the forelegs of the larva and female imago and subimago. On the other hand, the leg structure of <italic><tp:taxon-name><tp:taxon-name-part taxon-name-part-type="genus" reg="Centroptella">Centroptella</tp:taxon-name-part></tp:taxon-name></italic> does not conform with the characteristics of Anteropatellata. The larva of <italic><tp:taxon-name><tp:taxon-name-part taxon-name-part-type="genus" reg="Centroptella">Centroptella</tp:taxon-name-part></tp:taxon-name></italic> has the structure of the tibia modified and different on each pair of legs, so that the patella-tibial suture is absent on forelegs and greatly shifted distally on the middle and hind legs; a row of long setae, which in some other taxa forms a transverse arc, in <italic><tp:taxon-name><tp:taxon-name-part taxon-name-part-type="genus" reg="Centroptella">Centroptella</tp:taxon-name-part></tp:taxon-name></italic> is greatly stretched along the tibia, being different on the fore, middle and hind legs (Figs <xref ref-type="fig" rid="F2">16–18</xref>, <xref ref-type="fig" rid="F5">49–51</xref>, <xref ref-type="fig" rid="F11">90–92</xref>); the female imago and subimago of <italic><tp:taxon-name><tp:taxon-name-part taxon-name-part-type="genus" reg="Centroptella">Centroptella</tp:taxon-name-part></tp:taxon-name></italic> has the usual leg structure, with the patella-tibial suture not shifted distally, but without patella-tibial suture on forelegs. This leg structure is characteristic of the plesiomorphon Protopatellata Kluge &amp; Novikova, 2011 and has striking similarity with the Afrotropical taxon <italic><tp:taxon-name><tp:taxon-name-part taxon-name-part-type="genus" reg="Potamocloeon">Potamocloeon</tp:taxon-name-part></tp:taxon-name></italic> Gillies, 1990 (= <italic><tp:taxon-name><tp:taxon-name-part taxon-name-part-type="genus" reg="Maliqua">Maliqua</tp:taxon-name-part></tp:taxon-name></italic> Lugo-Ortiz &amp; McCafferty, 1997), which undoubtedly belongs to Protopatellata and has no features of Baetovectata (<xref ref-type="bibr" rid="B15">Kluge 2019</xref>). The Neotropical genus <italic><tp:taxon-name><tp:taxon-name-part taxon-name-part-type="genus" reg="Cloeodes">Cloeodes</tp:taxon-name-part></tp:taxon-name></italic> Traver, 1938, which some authors have confused with <italic><tp:taxon-name><tp:taxon-name-part taxon-name-part-type="genus" reg="Centroptella">Centroptella</tp:taxon-name-part></tp:taxon-name></italic> (see above), has none of these features, and its larval and imaginal leg structure is typical for Anteropatellata (<xref ref-type="bibr" rid="B14">Kluge 2017</xref>).</p><fig id="F2" position="float" orientation="portrait"><object-id xmlns:xlink="http://www.w3.org/1999/xlink" content-type="doi" xlink:type="simple">10.3897/zookeys.914.46652.figures16-18</object-id><object-id xmlns:xlink="http://www.w3.org/1999/xlink" content-type="arpha" xlink:type="simple">4678841D-2815-5742-B918-DB6C1A2E0084</object-id><label>Figures 16–18.</label><caption><p><italic><tp:taxon-name><tp:taxon-name-part taxon-name-part-type="genus" reg="Centroptella">Centroptella</tp:taxon-name-part> <tp:taxon-name-part taxon-name-part-type="species" reg="illiesi">illiesi</tp:taxon-name-part></tp:taxon-name></italic>, tibiae of fore, middle and hind legs, view from anterior side (bases of long setae shown both on anterior and posterior sides).</p></caption><graphic xmlns:xlink="http://www.w3.org/1999/xlink" xlink:href="zookeys-914-081-g002.jpg" position="float" orientation="portrait" xlink:type="simple" id="oo_381997.jpg"><uri content-type="original_file" xlink:type="simple">https://binary.pensoft.net/fig/381997</uri></graphic></fig><p>Besides this paradoxical combination of baetovectatan and protopatellatan characters, <italic><tp:taxon-name><tp:taxon-name-part taxon-name-part-type="genus" reg="Centroptella">Centroptella</tp:taxon-name-part></tp:taxon-name></italic> has an evident autapomorphy: secondary swimming setae on the outer sides of the larval cerci in the distal part of the cercus have oval transverse bases and form a regular row (Figs <xref ref-type="fig" rid="F6">59</xref>, <xref ref-type="fig" rid="F16">129–131</xref>); in this respect, they resemble the primary swimming setae on the inner side of the cercus (Fig. <xref ref-type="fig" rid="F16">132</xref>), but they are smaller and less densely arranged.</p><p>Another peculiar character of <italic><tp:taxon-name><tp:taxon-name-part taxon-name-part-type="genus" reg="Centroptella">Centroptella</tp:taxon-name-part></tp:taxon-name></italic> is the presence of a pair of spaced transverse rows of long bifurcate setae on certain abdominal sterna of the larva (Figs <xref ref-type="fig" rid="F6">58</xref>, <xref ref-type="fig" rid="F14">117–119</xref>); in different species these setal rows are present on sterna II–VI or on part of them, at least on sterna IV–V. Identical setal rows are found in a few other, non-related taxa (e.g., <italic><tp:taxon-name><tp:taxon-name-part taxon-name-part-type="genus" reg="Potamocloeon">Potamocloeon</tp:taxon-name-part></tp:taxon-name></italic> Gillies, 1990 and <italic><tp:taxon-name><tp:taxon-name-part taxon-name-part-type="genus" reg="Cloeodes">Cloeodes</tp:taxon-name-part></tp:taxon-name></italic> Traver, 1938).</p></tp:treatment-sec><tp:treatment-sec><!--Section generated to contain objects referenced in tp:taxon-treatment.--><fig id="F1" position="float" orientation="portrait"><object-id xmlns:xlink="http://www.w3.org/1999/xlink" content-type="doi" xlink:type="simple">10.3897/zookeys.914.46652.figures1-15</object-id><object-id xmlns:xlink="http://www.w3.org/1999/xlink" content-type="arpha" xlink:type="simple">7BFB0673-3027-5EFC-8D0C-D50C34031B3C</object-id><label>Figures 1–15.</label><caption><p>Australian <italic><tp:taxon-name><tp:taxon-name-part taxon-name-part-type="genus" reg="Centroptella">Centroptella</tp:taxon-name-part></tp:taxon-name></italic>. <bold>1–7</bold><italic><tp:taxon-name><tp:taxon-name-part taxon-name-part-type="genus" reg="Centroptella">C.</tp:taxon-name-part> <tp:taxon-name-part taxon-name-part-type="species" reg="illiesi">illiesi</tp:taxon-name-part></tp:taxon-name></italic>, tergalii I–VII <bold>8–14</bold><italic><tp:taxon-name><tp:taxon-name-part taxon-name-part-type="genus" reg="Centroptella">C.</tp:taxon-name-part> <tp:taxon-name-part taxon-name-part-type="species" reg="fustipalpus">fustipalpus</tp:taxon-name-part></tp:taxon-name></italic> (paratype), tergalii I–VII <bold>15</bold><italic><tp:taxon-name><tp:taxon-name-part taxon-name-part-type="genus" reg="Centroptella">C.</tp:taxon-name-part> <tp:taxon-name-part taxon-name-part-type="species" reg="fustipalpus">fustipalpus</tp:taxon-name-part></tp:taxon-name></italic> (holotype), right mandible.</p></caption><graphic xmlns:xlink="http://www.w3.org/1999/xlink" xlink:href="zookeys-914-081-g001.jpg" position="float" orientation="portrait" xlink:type="simple" id="oo_381996.jpg"><uri content-type="original_file" xlink:type="simple">https://binary.pensoft.net/fig/381996</uri></graphic></fig><fig id="F3" position="float" orientation="portrait"><object-id xmlns:xlink="http://www.w3.org/1999/xlink" content-type="doi" xlink:type="simple">10.3897/zookeys.914.46652.figures19-39</object-id><object-id xmlns:xlink="http://www.w3.org/1999/xlink" content-type="arpha" xlink:type="simple">4AD74145-76D1-518C-8E7B-E32C04EB18C9</object-id><label>Figures 19–39.</label><caption><p>Asian <italic><tp:taxon-name><tp:taxon-name-part taxon-name-part-type="genus" reg="Centroptella">Centroptella</tp:taxon-name-part></tp:taxon-name></italic>. <bold>19–32</bold><italic><tp:taxon-name><tp:taxon-name-part taxon-name-part-type="genus" reg="Centroptella">C.</tp:taxon-name-part> <tp:taxon-name-part taxon-name-part-type="species" reg="longisetosa">longisetosa</tp:taxon-name-part></tp:taxon-name></italic>: (<bold>19–24</bold>) tergalii I–VI of paratype of <italic><tp:taxon-name><tp:taxon-name-part taxon-name-part-type="genus" reg="Centroptella">C.</tp:taxon-name-part> <tp:taxon-name-part taxon-name-part-type="species" reg="longisetosa">longisetosa</tp:taxon-name-part></tp:taxon-name></italic> (<bold>25</bold>) the same, apex costal rib of tergalius IV (<bold>26–32)</bold> tergalii I–VII of neotype of <italic><tp:taxon-name><tp:taxon-name-part taxon-name-part-type="genus" reg="Centroptella">C.</tp:taxon-name-part> <tp:taxon-name-part taxon-name-part-type="species" reg="liebenauae">liebenauae</tp:taxon-name-part></tp:taxon-name></italic> (actual <italic><tp:taxon-name><tp:taxon-name-part taxon-name-part-type="genus" reg="Centroptella">C.</tp:taxon-name-part> <tp:taxon-name-part taxon-name-part-type="species" reg="longisetosa">longisetosa</tp:taxon-name-part></tp:taxon-name></italic>) <bold>33–39</bold><italic><tp:taxon-name><tp:taxon-name-part taxon-name-part-type="genus" reg="Centroptella">C.</tp:taxon-name-part> <tp:taxon-name-part taxon-name-part-type="species" reg="ingridae">ingridae</tp:taxon-name-part></tp:taxon-name></italic>, tergalii I–VII of sp. nov.</p></caption><graphic xmlns:xlink="http://www.w3.org/1999/xlink" xlink:href="zookeys-914-081-g003.jpg" position="float" orientation="portrait" xlink:type="simple" id="oo_381998.jpg"><uri content-type="original_file" xlink:type="simple">https://binary.pensoft.net/fig/381998</uri></graphic></fig><fig id="F4" position="float" orientation="portrait"><object-id xmlns:xlink="http://www.w3.org/1999/xlink" content-type="doi" xlink:type="simple">10.3897/zookeys.914.46652.figures40-48</object-id><object-id xmlns:xlink="http://www.w3.org/1999/xlink" content-type="arpha" xlink:type="simple">F265B25C-F38E-5435-B487-292867BCCD3F</object-id><label>Figures 40–48.</label><caption><p><italic><tp:taxon-name><tp:taxon-name-part taxon-name-part-type="genus" reg="Centroptella">Centroptella</tp:taxon-name-part> <tp:taxon-name-part taxon-name-part-type="species" reg="longisetosa">longisetosa</tp:taxon-name-part></tp:taxon-name></italic>. <bold>40–46</bold> paratype of <italic><tp:taxon-name><tp:taxon-name-part taxon-name-part-type="genus" reg="Centroptella">C.</tp:taxon-name-part> <tp:taxon-name-part taxon-name-part-type="species" reg="longisetosa">longisetosa</tp:taxon-name-part></tp:taxon-name></italic>: (<bold>40</bold>, <bold>41</bold>) left and right mandibles (<bold>42</bold>) apex of maxilla (<bold>ds1</bold>, <bold>ds2</bold>, <bold>ds3</bold> dentisetae) (<bold>43</bold>) labrum (<bold>44</bold>) glossa and paraglossa (ventral view) (<bold>45</bold>) labium (at left ventral view, at right dorsal view; muscles shown by interrupted lines) (<bold>46</bold>) maxillary palp <bold>47</bold> the same, neotype of <italic><tp:taxon-name><tp:taxon-name-part taxon-name-part-type="genus" reg="Centroptella">C.</tp:taxon-name-part> <tp:taxon-name-part taxon-name-part-type="species" reg="liebenauae">liebenauae</tp:taxon-name-part></tp:taxon-name></italic> (actually <italic><tp:taxon-name><tp:taxon-name-part taxon-name-part-type="genus" reg="Centroptella">C.</tp:taxon-name-part> <tp:taxon-name-part taxon-name-part-type="species" reg="longisetosa">longisetosa</tp:taxon-name-part></tp:taxon-name></italic>) <bold>48</bold> the same, specimen from India.</p></caption><graphic xmlns:xlink="http://www.w3.org/1999/xlink" xlink:href="zookeys-914-081-g004.jpg" position="float" orientation="portrait" xlink:type="simple" id="oo_381999.jpg"><uri content-type="original_file" xlink:type="simple">https://binary.pensoft.net/fig/381999</uri></graphic></fig><fig id="F5" position="float" orientation="portrait"><object-id xmlns:xlink="http://www.w3.org/1999/xlink" content-type="doi" xlink:type="simple">10.3897/zookeys.914.46652.figures49-52</object-id><object-id xmlns:xlink="http://www.w3.org/1999/xlink" content-type="arpha" xlink:type="simple">C24CFED1-6C29-5BD4-9509-177AFC25060D</object-id><label>Figures 49–52.</label><caption><p><italic><tp:taxon-name><tp:taxon-name-part taxon-name-part-type="genus" reg="Centroptella">Centroptella</tp:taxon-name-part> <tp:taxon-name-part taxon-name-part-type="species" reg="longisetosa">longisetosa</tp:taxon-name-part></tp:taxon-name></italic>. <bold>49–51</bold> paratype of <italic><tp:taxon-name><tp:taxon-name-part taxon-name-part-type="genus" reg="Centroptella">C.</tp:taxon-name-part> <tp:taxon-name-part taxon-name-part-type="species" reg="longisetosa">longisetosa</tp:taxon-name-part></tp:taxon-name></italic>: tibiae of fore, middle and hind legs, view from anterior side (bases of long setae shown both on anterior and posterior sides) <bold>52</bold> neotype of <italic><tp:taxon-name><tp:taxon-name-part taxon-name-part-type="genus" reg="Centroptella">C.</tp:taxon-name-part> <tp:taxon-name-part taxon-name-part-type="species" reg="liebenauae">liebenauae</tp:taxon-name-part></tp:taxon-name></italic> (actually <italic><tp:taxon-name><tp:taxon-name-part taxon-name-part-type="genus" reg="Centroptella">C.</tp:taxon-name-part> <tp:taxon-name-part taxon-name-part-type="species" reg="longisetosa">longisetosa</tp:taxon-name-part></tp:taxon-name></italic>): tenth abdominal segment without caudalii, ventral view.</p></caption><graphic xmlns:xlink="http://www.w3.org/1999/xlink" xlink:href="zookeys-914-081-g005.jpg" position="float" orientation="portrait" xlink:type="simple" id="oo_382000.jpg"><uri content-type="original_file" xlink:type="simple">https://binary.pensoft.net/fig/382000</uri></graphic></fig><fig id="F6" position="float" orientation="portrait"><object-id xmlns:xlink="http://www.w3.org/1999/xlink" content-type="doi" xlink:type="simple">10.3897/zookeys.914.46652.figures53-59</object-id><object-id xmlns:xlink="http://www.w3.org/1999/xlink" content-type="arpha" xlink:type="simple">18320C28-315A-52B3-BF97-4A8DB05F3A8B</object-id><label>Figures 53–59.</label><caption><p>Larval exuviae of <italic><tp:taxon-name><tp:taxon-name-part taxon-name-part-type="genus" reg="Centroptella">Centroptella</tp:taxon-name-part> <tp:taxon-name-part taxon-name-part-type="species" reg="longisetosa">longisetosa</tp:taxon-name-part></tp:taxon-name></italic> (neotype of <italic><tp:taxon-name><tp:taxon-name-part taxon-name-part-type="genus" reg="Centroptella">C.</tp:taxon-name-part> <tp:taxon-name-part taxon-name-part-type="species" reg="liebenauae">liebenauae</tp:taxon-name-part></tp:taxon-name></italic>). <bold>53–57</bold> at the same magnification: (<bold>53</bold>) left half of pro- and mesonotum (<bold>54</bold>) thoracic pleura, left half of metanotum, fore- and hind legs (<bold>55</bold>) frons, antenna and labrum (<bold>56</bold>) tenth uromere and caudalii; (<bold>57</bold>) abdominal sterna and terga I–IX <bold>58</bold> margins of abdominal sterna IV–VII <bold>59</bold> cercus.</p></caption><graphic xmlns:xlink="http://www.w3.org/1999/xlink" xlink:href="zookeys-914-081-g006.jpg" position="float" orientation="portrait" xlink:type="simple" id="oo_382001.jpg"><uri content-type="original_file" xlink:type="simple">https://binary.pensoft.net/fig/382001</uri></graphic></fig><fig id="F7" position="float" orientation="portrait"><object-id xmlns:xlink="http://www.w3.org/1999/xlink" content-type="doi" xlink:type="simple">10.3897/zookeys.914.46652.figures60-76</object-id><object-id xmlns:xlink="http://www.w3.org/1999/xlink" content-type="arpha" xlink:type="simple">E2681073-0A5A-52AF-9A10-3A5BFE421161</object-id><label>Figures 60–76.</label><caption><p>Larval exuviae of <italic><tp:taxon-name><tp:taxon-name-part taxon-name-part-type="genus" reg="Centroptella">Centroptella</tp:taxon-name-part> <tp:taxon-name-part taxon-name-part-type="species" reg="longisetosa">longisetosa</tp:taxon-name-part></tp:taxon-name></italic>. <bold>60–75</bold> female, paratype of <italic><tp:taxon-name><tp:taxon-name-part taxon-name-part-type="genus" reg="Centroptella">C.</tp:taxon-name-part> <tp:taxon-name-part taxon-name-part-type="species" reg="longisetosa">longisetosa</tp:taxon-name-part></tp:taxon-name></italic>: (<bold>60</bold>–<bold>68</bold>) fragments of abdominal terga II–IX (indicated by Roman numbers) (<bold>69</bold>) sternum VI (<bold>70–75</bold>) fragments of abdominal sterna IV–IX (indicated by Roman numbers) <bold>76</bold> male, neotype of <italic><tp:taxon-name><tp:taxon-name-part taxon-name-part-type="genus" reg="Centroptella">C.</tp:taxon-name-part> <tp:taxon-name-part taxon-name-part-type="species" reg="liebenauae">liebenauae</tp:taxon-name-part></tp:taxon-name></italic>: fragment of abdominal sternum IX. Arrows on Figs <xref ref-type="fig" rid="F7">68</xref> and <xref ref-type="fig" rid="F7">76</xref> show median line.</p></caption><graphic xmlns:xlink="http://www.w3.org/1999/xlink" xlink:href="zookeys-914-081-g007.jpg" position="float" orientation="portrait" xlink:type="simple" id="oo_382002.jpg"><uri content-type="original_file" xlink:type="simple">https://binary.pensoft.net/fig/382002</uri></graphic></fig><fig id="F8" position="float" orientation="portrait"><object-id xmlns:xlink="http://www.w3.org/1999/xlink" content-type="doi" xlink:type="simple">10.3897/zookeys.914.46652.figures77-80</object-id><object-id xmlns:xlink="http://www.w3.org/1999/xlink" content-type="arpha" xlink:type="simple">D9F3249C-9935-5107-83FF-32AE25436F0E</object-id><label>Figures 77–80.</label><caption><p>Male genitalia of <italic><tp:taxon-name><tp:taxon-name-part taxon-name-part-type="genus" reg="Centroptella">Centroptella</tp:taxon-name-part> <tp:taxon-name-part taxon-name-part-type="species" reg="longisetosa">longisetosa</tp:taxon-name-part></tp:taxon-name></italic>. <bold>77–79</bold> specimens from India: (<bold>77</bold>) genitalia of imago (<bold>78</bold>) subimaginal exuviae (<bold>79</bold>) subimaginal gonostyli crumpled under larval cuticle (<bold>80</bold>) paratype of <italic><tp:taxon-name><tp:taxon-name-part taxon-name-part-type="genus" reg="Centroptella">C.</tp:taxon-name-part> <tp:taxon-name-part taxon-name-part-type="species" reg="liebenauae">liebenauae</tp:taxon-name-part></tp:taxon-name></italic> (possibly reared from neotype): genitalia of imago.</p></caption><graphic xmlns:xlink="http://www.w3.org/1999/xlink" xlink:href="zookeys-914-081-g008.jpg" position="float" orientation="portrait" xlink:type="simple" id="oo_382003.jpg"><uri content-type="original_file" xlink:type="simple">https://binary.pensoft.net/fig/382003</uri></graphic></fig><fig id="F9" position="float" orientation="portrait"><object-id xmlns:xlink="http://www.w3.org/1999/xlink" content-type="doi" xlink:type="simple">10.3897/zookeys.914.46652.figures81-82</object-id><object-id xmlns:xlink="http://www.w3.org/1999/xlink" content-type="arpha" xlink:type="simple">6573CF2A-1385-5224-A289-1F74AC7465FE</object-id><label>Figures 81–82.</label><caption><p>Egg extracted from larva – paratype of <italic><tp:taxon-name><tp:taxon-name-part taxon-name-part-type="genus" reg="Centroptella">Centroptella</tp:taxon-name-part> <tp:taxon-name-part taxon-name-part-type="species" reg="longisetosa">longisetosa</tp:taxon-name-part></tp:taxon-name></italic>.</p></caption><graphic xmlns:xlink="http://www.w3.org/1999/xlink" xlink:href="zookeys-914-081-g009.jpg" position="float" orientation="portrait" xlink:type="simple" id="oo_382004.jpg"><uri content-type="original_file" xlink:type="simple">https://binary.pensoft.net/fig/382004</uri></graphic></fig><fig id="F10" position="float" orientation="portrait"><object-id xmlns:xlink="http://www.w3.org/1999/xlink" content-type="doi" xlink:type="simple">10.3897/zookeys.914.46652.figures83-89</object-id><object-id xmlns:xlink="http://www.w3.org/1999/xlink" content-type="arpha" xlink:type="simple">0E72CFCB-6FBC-59F2-A8E9-689882BB4C70</object-id><label>Figures 83–89.</label><caption><p><italic><tp:taxon-name><tp:taxon-name-part taxon-name-part-type="genus" reg="Centroptella">Centroptella</tp:taxon-name-part> <tp:taxon-name-part taxon-name-part-type="species" reg="ingridae">ingridae</tp:taxon-name-part></tp:taxon-name></italic> sp. nov., larvae. <bold>83–85</bold> specimens from Thailand <bold>86–89</bold> paratypes of <italic><tp:taxon-name><tp:taxon-name-part taxon-name-part-type="genus" reg="Centroptella">C.</tp:taxon-name-part> <tp:taxon-name-part taxon-name-part-type="species" reg="liebenauae">liebenauae</tp:taxon-name-part></tp:taxon-name></italic> (actually <italic><tp:taxon-name><tp:taxon-name-part taxon-name-part-type="genus" reg="Centroptella">C.</tp:taxon-name-part> <tp:taxon-name-part taxon-name-part-type="species" reg="ingridae">ingridae</tp:taxon-name-part></tp:taxon-name></italic> sp. nov.). Arrows show pair of protuberances on pronotum.</p></caption><graphic xmlns:xlink="http://www.w3.org/1999/xlink" xlink:href="zookeys-914-081-g010.jpg" position="float" orientation="portrait" xlink:type="simple" id="oo_382005.jpg"><uri content-type="original_file" xlink:type="simple">https://binary.pensoft.net/fig/382005</uri></graphic></fig><fig id="F11" position="float" orientation="portrait"><object-id xmlns:xlink="http://www.w3.org/1999/xlink" content-type="doi" xlink:type="simple">10.3897/zookeys.914.46652.figures90-93</object-id><object-id xmlns:xlink="http://www.w3.org/1999/xlink" content-type="arpha" xlink:type="simple">49F5173C-3A88-5155-805D-C2BEB17DB618</object-id><label>Figures 90–93.</label><caption><p><italic><tp:taxon-name><tp:taxon-name-part taxon-name-part-type="genus" reg="Centroptella">Centroptella</tp:taxon-name-part> <tp:taxon-name-part taxon-name-part-type="species" reg="ingridae">ingridae</tp:taxon-name-part></tp:taxon-name></italic> sp. nov. (holotype). <bold>90–92</bold> tibia of fore, middle and hind leg, view from anterior side (bases of long setae shown both on anterior and posterior sides) <bold>93</bold> tenth abdominal segment without caudalii, ventral view.</p></caption><graphic xmlns:xlink="http://www.w3.org/1999/xlink" xlink:href="zookeys-914-081-g011.jpg" position="float" orientation="portrait" xlink:type="simple" id="oo_382006.jpg"><uri content-type="original_file" xlink:type="simple">https://binary.pensoft.net/fig/382006</uri></graphic></fig><fig id="F12" position="float" orientation="portrait"><object-id xmlns:xlink="http://www.w3.org/1999/xlink" content-type="doi" xlink:type="simple">10.3897/zookeys.914.46652.figures94-109</object-id><object-id xmlns:xlink="http://www.w3.org/1999/xlink" content-type="arpha" xlink:type="simple">CEA0C61E-6EAD-5131-8A2B-66F15974292C</object-id><label>Figures 94–109.</label><caption><p><italic><tp:taxon-name><tp:taxon-name-part taxon-name-part-type="genus" reg="Centroptella">Centroptella</tp:taxon-name-part> <tp:taxon-name-part taxon-name-part-type="species" reg="ingridae">ingridae</tp:taxon-name-part></tp:taxon-name></italic> sp. nov. <bold>94–102</bold> fragments of abdominal terga I–IX (indicated by Roman numbers) <bold>103–108</bold> fragments of abdominal sterna IV–IX of male (indicated by Roman numbers) <bold>109</bold> fragment of abdominal sternum IX of female (<bold>94–101</bold> and <bold>103–108</bold> male paratype of <italic><tp:taxon-name><tp:taxon-name-part taxon-name-part-type="genus" reg="Centroptella">C.</tp:taxon-name-part> <tp:taxon-name-part taxon-name-part-type="species" reg="liebenauae">liebenauae</tp:taxon-name-part></tp:taxon-name></italic>; 102 and 109 female specimen from Thailand).</p></caption><graphic xmlns:xlink="http://www.w3.org/1999/xlink" xlink:href="zookeys-914-081-g012.jpg" position="float" orientation="portrait" xlink:type="simple" id="oo_382007.jpg"><uri content-type="original_file" xlink:type="simple">https://binary.pensoft.net/fig/382007</uri></graphic></fig><fig id="F13" position="float" orientation="portrait"><object-id xmlns:xlink="http://www.w3.org/1999/xlink" content-type="doi" xlink:type="simple">10.3897/zookeys.914.46652.figures110-115</object-id><object-id xmlns:xlink="http://www.w3.org/1999/xlink" content-type="arpha" xlink:type="simple">2E7A11AE-7EEA-5D62-AE7A-60AB3FEC5332</object-id><label>Figures 110–115.</label><caption><p><italic><tp:taxon-name><tp:taxon-name-part taxon-name-part-type="genus" reg="Centroptella">Centroptella</tp:taxon-name-part> <tp:taxon-name-part taxon-name-part-type="species" reg="ingridae">ingridae</tp:taxon-name-part></tp:taxon-name></italic> sp. nov. (paratype of <italic><tp:taxon-name><tp:taxon-name-part taxon-name-part-type="genus" reg="Centroptella">C.</tp:taxon-name-part> <tp:taxon-name-part taxon-name-part-type="species" reg="liebenauae">liebenauae</tp:taxon-name-part></tp:taxon-name></italic>), <abbrev xmlns:xlink="http://www.w3.org/1999/xlink" xlink:title="scanning electron microscope" id="ABBRID0E2WCI" xlink:type="simple">SEM</abbrev> photos of larva. <bold>110</bold> clypeus <bold>111</bold> pronotum <bold>112–113</bold> abdominal tergum I <bold>114</bold> abdominal tergum III <bold>115</bold> cercus.</p></caption><graphic xmlns:xlink="http://www.w3.org/1999/xlink" xlink:href="zookeys-914-081-g013.jpg" position="float" orientation="portrait" xlink:type="simple" id="oo_382008.jpg"><uri content-type="original_file" xlink:type="simple">https://binary.pensoft.net/fig/382008</uri></graphic></fig><fig id="F14" position="float" orientation="portrait"><object-id xmlns:xlink="http://www.w3.org/1999/xlink" content-type="doi" xlink:type="simple">10.3897/zookeys.914.46652.figures116-122</object-id><object-id xmlns:xlink="http://www.w3.org/1999/xlink" content-type="arpha" xlink:type="simple">8D2A2CC4-E8ED-5571-9542-552FB2CA2D30</object-id><label>Figures 116–122.</label><caption><p><italic><tp:taxon-name><tp:taxon-name-part taxon-name-part-type="genus" reg="Centroptella">Centroptella</tp:taxon-name-part> <tp:taxon-name-part taxon-name-part-type="species" reg="ingridae">ingridae</tp:taxon-name-part></tp:taxon-name></italic> sp. nov. (paratype of <italic><tp:taxon-name><tp:taxon-name-part taxon-name-part-type="genus" reg="Centroptella">C.</tp:taxon-name-part> <tp:taxon-name-part taxon-name-part-type="species" reg="liebenauae">liebenauae</tp:taxon-name-part></tp:taxon-name></italic>), <abbrev xmlns:xlink="http://www.w3.org/1999/xlink" xlink:title="scanning electron microscope" id="ABBRID0EMYCI" xlink:type="simple">SEM</abbrev> photos of larva. <bold>116</bold> labrum <bold>117</bold> bifurcate setae on abdominal sternum IV <bold>118–119</bold> abdominal sterna IV–VI <bold>120–121</bold> paraprocts <bold>122</bold> flagellum of antenna.</p></caption><graphic xmlns:xlink="http://www.w3.org/1999/xlink" xlink:href="zookeys-914-081-g014.jpg" position="float" orientation="portrait" xlink:type="simple" id="oo_382009.jpg"><uri content-type="original_file" xlink:type="simple">https://binary.pensoft.net/fig/382009</uri></graphic></fig><fig id="F15" position="float" orientation="portrait"><object-id xmlns:xlink="http://www.w3.org/1999/xlink" content-type="doi" xlink:type="simple">10.3897/zookeys.914.46652.figures123-128</object-id><object-id xmlns:xlink="http://www.w3.org/1999/xlink" content-type="arpha" xlink:type="simple">25D9DCCA-0CBA-5AC5-A479-E23B95417144</object-id><label>Figures 123–128.</label><caption><p><italic><tp:taxon-name><tp:taxon-name-part taxon-name-part-type="genus" reg="Centroptella">Centroptella</tp:taxon-name-part> <tp:taxon-name-part taxon-name-part-type="species" reg="ingridae">ingridae</tp:taxon-name-part></tp:taxon-name></italic> sp. nov. (specimens from Thailand). <bold>123–124</bold> labium <bold>125</bold> tergalius IV (<bold>cr</bold> costal rib; <bold>mr</bold> middle rib; <bold>ar</bold> anal rib) <bold>126–127</bold> larval claws; <bold>128</bold> egg.</p></caption><graphic xmlns:xlink="http://www.w3.org/1999/xlink" xlink:href="zookeys-914-081-g015.jpg" position="float" orientation="portrait" xlink:type="simple" id="oo_382010.jpg"><uri content-type="original_file" xlink:type="simple">https://binary.pensoft.net/fig/382010</uri></graphic></fig><fig id="F16" position="float" orientation="portrait"><object-id xmlns:xlink="http://www.w3.org/1999/xlink" content-type="doi" xlink:type="simple">10.3897/zookeys.914.46652.figures129-132</object-id><object-id xmlns:xlink="http://www.w3.org/1999/xlink" content-type="arpha" xlink:type="simple">90B4D610-BD5E-5914-B955-1C730EA442A8</object-id><label>Figures 129–132.</label><caption><p><italic><tp:taxon-name><tp:taxon-name-part taxon-name-part-type="genus" reg="Centroptella">Centroptella</tp:taxon-name-part> <tp:taxon-name-part taxon-name-part-type="species" reg="ingridae">ingridae</tp:taxon-name-part></tp:taxon-name></italic><bold>sp. nov.</bold> (specimen from Thailand), exuviae of larval cercus (lateral view). <bold>129–131</bold> focus on lateral side to show bases of secondary swimming setae; <bold>132</bold> focus on median side to show bases of primary swimming setae.</p></caption><graphic xmlns:xlink="http://www.w3.org/1999/xlink" xlink:href="zookeys-914-081-g016.jpg" position="float" orientation="portrait" xlink:type="simple" id="oo_382011.jpg"><uri content-type="original_file" xlink:type="simple">https://binary.pensoft.net/fig/382011</uri></graphic></fig><fig id="F17" position="float" orientation="portrait"><object-id xmlns:xlink="http://www.w3.org/1999/xlink" content-type="doi" xlink:type="simple">10.3897/zookeys.914.46652.figures133-137</object-id><object-id xmlns:xlink="http://www.w3.org/1999/xlink" content-type="arpha" xlink:type="simple">140FAA30-D303-5DE5-8C69-0924C7FF3ED3</object-id><label>Figures 133–137.</label><caption><p><italic><tp:taxon-name><tp:taxon-name-part taxon-name-part-type="genus" reg="Centroptella">Centroptella</tp:taxon-name-part> <tp:taxon-name-part taxon-name-part-type="species" reg="ingridae">ingridae</tp:taxon-name-part></tp:taxon-name></italic> sp. nov. (specimens from Thailand). <bold>133–134</bold> female imago <bold>135–137</bold> holotype (male): (<bold>135</bold>) head and thorax of imago (<bold>136</bold>) imaginal middle leg (<bold>137</bold>) subimaginal exuviae of tarsus.</p></caption><graphic xmlns:xlink="http://www.w3.org/1999/xlink" xlink:href="zookeys-914-081-g017.jpg" position="float" orientation="portrait" xlink:type="simple" id="oo_382012.jpg"><uri content-type="original_file" xlink:type="simple">https://binary.pensoft.net/fig/382012</uri></graphic></fig><fig id="F18" position="float" orientation="portrait"><object-id xmlns:xlink="http://www.w3.org/1999/xlink" content-type="doi" xlink:type="simple">10.3897/zookeys.914.46652.figures138-143</object-id><object-id xmlns:xlink="http://www.w3.org/1999/xlink" content-type="arpha" xlink:type="simple">B37D24BC-8BB3-5449-A7DB-1C858439FC3E</object-id><label>Figures 138–143.</label><caption><p><italic><tp:taxon-name><tp:taxon-name-part taxon-name-part-type="genus" reg="Centroptella">Centroptella</tp:taxon-name-part> <tp:taxon-name-part taxon-name-part-type="species" reg="ingridae">ingridae</tp:taxon-name-part></tp:taxon-name></italic> sp. nov. (specimens from Thailand). <bold>138</bold> abdominal sterna and terga of female imago <bold>139</bold> the same, male imago <bold>140–143</bold> genitalia of male imago (<bold>139–141</bold> holotype).</p></caption><graphic xmlns:xlink="http://www.w3.org/1999/xlink" xlink:href="zookeys-914-081-g018.jpg" position="float" orientation="portrait" xlink:type="simple" id="oo_382013.jpg"><uri content-type="original_file" xlink:type="simple">https://binary.pensoft.net/fig/382013</uri></graphic></fig><fig id="F19" position="float" orientation="portrait"><object-id xmlns:xlink="http://www.w3.org/1999/xlink" content-type="doi" xlink:type="simple">10.3897/zookeys.914.46652.figures144-148</object-id><object-id xmlns:xlink="http://www.w3.org/1999/xlink" content-type="arpha" xlink:type="simple">5FFDF13E-437D-505A-B266-AB1CFF89547D</object-id><label>Figures 144–148.</label><caption><p><italic><tp:taxon-name><tp:taxon-name-part taxon-name-part-type="genus" reg="Centroptella">Centroptella</tp:taxon-name-part> <tp:taxon-name-part taxon-name-part-type="species" reg="ingridae">ingridae</tp:taxon-name-part></tp:taxon-name></italic> sp. nov. (specimens from Thailand). <bold>144–145</bold> left and right mandibles <bold>146</bold> genitalia of male imago <bold>147</bold> their subimaginal exuviae <bold>148</bold> subimaginal gonostyli crumpled under larval cuticle (146–147 holotype).</p></caption><graphic xmlns:xlink="http://www.w3.org/1999/xlink" xlink:href="zookeys-914-081-g019.jpg" position="float" orientation="portrait" xlink:type="simple" id="oo_382014.jpg"><uri content-type="original_file" xlink:type="simple">https://binary.pensoft.net/fig/382014</uri></graphic></fig><fig id="F20" position="float" orientation="portrait"><object-id xmlns:xlink="http://www.w3.org/1999/xlink" content-type="doi" xlink:type="simple">10.3897/zookeys.914.46652.figures149-152</object-id><object-id xmlns:xlink="http://www.w3.org/1999/xlink" content-type="arpha" xlink:type="simple">2FC7281F-A62F-55BA-B5E5-87A90D6CF72E</object-id><label>Figures 149–152.</label><caption><p><italic><tp:taxon-name><tp:taxon-name-part taxon-name-part-type="genus" reg="Centroptella">Centroptella</tp:taxon-name-part></tp:taxon-name></italic> of group <italic><tp:taxon-name><tp:taxon-name-part taxon-name-part-type="genus" reg="Centroptella"/><tp:taxon-name-part taxon-name-part-type="species" reg="inzingae">inzingae</tp:taxon-name-part></tp:taxon-name>-<tp:taxon-name><tp:taxon-name-part taxon-name-part-type="genus" reg="Centroptella"/><tp:taxon-name-part taxon-name-part-type="species" reg="ingridae">ingridae</tp:taxon-name-part></tp:taxon-name></italic>. <italic><tp:taxon-name><tp:taxon-name-part taxon-name-part-type="genus" reg="Centroptella">Centroptella</tp:taxon-name-part> <tp:taxon-name-part taxon-name-part-type="species" reg="ingridae">ingridae</tp:taxon-name-part></tp:taxon-name></italic> sp. nov. (holotype), fore wing <bold>150</bold><italic><tp:taxon-name><tp:taxon-name-part taxon-name-part-type="genus" reg="Centroptella">Centroptella</tp:taxon-name-part> <tp:taxon-name-part taxon-name-part-type="species" reg="inzingae">inzingae</tp:taxon-name-part></tp:taxon-name></italic> (lectotype), genitalia (<bold>gv</bold> gonovectis <bold>us</bold> proximal margin of unistyliger) <bold>151–152</bold><italic><tp:taxon-name><tp:taxon-name-part taxon-name-part-type="genus" reg="Centroptella">Centroptella</tp:taxon-name-part> <tp:taxon-name-part taxon-name-part-type="species" reg="saxophila">saxophila</tp:taxon-name-part></tp:taxon-name></italic>, gonovectes (specimens reared from larvae by N. Kluge in the Western Cape Province of South Africa).</p></caption><graphic xmlns:xlink="http://www.w3.org/1999/xlink" xlink:href="zookeys-914-081-g020.jpg" position="float" orientation="portrait" xlink:type="simple" id="oo_382015.jpg"><uri content-type="original_file" xlink:type="simple">https://binary.pensoft.net/fig/382015</uri></graphic></fig><fig id="F21" position="float" orientation="portrait"><object-id xmlns:xlink="http://www.w3.org/1999/xlink" content-type="doi" xlink:type="simple">10.3897/zookeys.914.46652.figure153</object-id><object-id xmlns:xlink="http://www.w3.org/1999/xlink" content-type="arpha" xlink:type="simple">8C4BF85A-EC76-5D8C-A18A-21C5DE850022</object-id><label>Figure 153.</label><caption><p><italic><tp:taxon-name><tp:taxon-name-part taxon-name-part-type="genus" reg="Centroptella">Centroptella</tp:taxon-name-part> <tp:taxon-name-part taxon-name-part-type="species" reg="colorata">colorata</tp:taxon-name-part></tp:taxon-name></italic> (holotype), last instar larva.</p></caption><graphic xmlns:xlink="http://www.w3.org/1999/xlink" xlink:href="zookeys-914-081-g021.jpg" position="float" orientation="portrait" xlink:type="simple" id="oo_382016.jpg"><uri content-type="original_file" xlink:type="simple">https://binary.pensoft.net/fig/382016</uri></graphic></fig></tp:treatment-sec><ref-list><ref id="B15"><mixed-citation xmlns:xlink="http://www.w3.org/1999/xlink" xlink:type="simple"><person-group><name name-style="western"><surname>Kluge</surname><given-names>NJ</given-names></name></person-group> (<year>2019</year>) <article-title><italic><tp:taxon-name><tp:taxon-name-part taxon-name-part-type="genus">Potamocloeon</tp:taxon-name-part> <tp:taxon-name-part taxon-name-part-type="species">edentatum</tp:taxon-name-part></tp:taxon-name></italic> sp. nov. from Usambara Mountains in Tanzania (<tp:taxon-name><tp:taxon-name-part taxon-name-part-type="order">Ephemeroptera</tp:taxon-name-part></tp:taxon-name>, <tp:taxon-name><tp:taxon-name-part taxon-name-part-type="family">Baetidae</tp:taxon-name-part></tp:taxon-name>).</article-title><source>Zootaxa</source><volume>4648</volume>(<issue>2</issue>): <fpage>299</fpage>–<lpage>317</lpage>. <ext-link xlink:type="simple" ext-link-type="doi" xlink:href="10.11646/zootaxa.4648.2.6">https://doi.org/10.11646/zootaxa.4648.2.6</ext-link></mixed-citation></ref><ref id="B14"><mixed-citation xmlns:xlink="http://www.w3.org/1999/xlink" xlink:type="simple"><person-group><name name-style="western"><surname>Kluge</surname><given-names>NJ</given-names></name></person-group> (<year>2017</year>) <article-title>Contribution to the knowledge of <italic><tp:taxon-name><tp:taxon-name-part taxon-name-part-type="genus">Cloeodes</tp:taxon-name-part></tp:taxon-name></italic> Traver 1938 (<tp:taxon-name><tp:taxon-name-part taxon-name-part-type="order">Ephemeroptera</tp:taxon-name-part></tp:taxon-name>, <tp:taxon-name><tp:taxon-name-part taxon-name-part-type="family">Baetidae</tp:taxon-name-part></tp:taxon-name>).</article-title><source>Zootaxa</source><volume>4319</volume>: <fpage>91</fpage>–<lpage>127</lpage>. <ext-link xlink:type="simple" ext-link-type="doi" xlink:href="10.11646/zootaxa.4319.1.5">https://doi.org/10.11646/zootaxa.4319.1.5</ext-link></mixed-citation></ref></ref-list></tp:taxon-treatment>
