# Supplementary material for: Nomenclatural changes in Centroptella Braasch & Soldán, 1980 (Ephemeroptera, Baetidae)
Source: Zookeys. 2020 Feb 20;914:81–125. doi: 10.3897/zookeys.914.46652 (PMC7046710; doi:10.3897/zookeys.914.46652)
Supplement: XML Treatment for Centroptella longisetosa [file zookeys.914.46652-treatment2.xml]

<!DOCTYPE tp:taxon-treatment
  PUBLIC "-//TaxonX//DTD Taxonomic Treatment Publishing DTD v0 20100105//EN" "tax-treatment-NSO.dtd">
<tp:taxon-treatment xmlns:tp="http://www.plazi.org/taxpub"><tp:treatment-meta><kwd-group><label>Taxon classification</label><kwd><named-content xmlns:xlink="http://www.w3.org/1999/xlink" content-type="kingdom">Animalia</named-content></kwd><kwd><named-content xmlns:xlink="http://www.w3.org/1999/xlink" content-type="order">Ephemeroptera</named-content></kwd><kwd><named-content xmlns:xlink="http://www.w3.org/1999/xlink" content-type="family">Baetidae</named-content></kwd></kwd-group><mixed-citation publication-type="journal"><person-group><name><surname>Kluge</surname><given-names>Nikita J.</given-names></name><name><surname>Godunko</surname><given-names>Roman J.</given-names></name><name><surname>Svitok</surname><given-names>Marek</given-names></name></person-group><article-title>Nomenclatural changes in <italic><tp:taxon-name><tp:taxon-name-part taxon-name-part-type="genus" reg="Centroptella">Centroptella</tp:taxon-name-part></tp:taxon-name></italic> Braasch &amp; Soldán, 1980 (<tp:taxon-name><tp:taxon-name-part taxon-name-part-type="order">Ephemeroptera</tp:taxon-name-part></tp:taxon-name>, <tp:taxon-name><tp:taxon-name-part taxon-name-part-type="family">Baetidae</tp:taxon-name-part></tp:taxon-name>)</article-title><source>Zookeys</source><day>20</day><month>2</month><year>2020</year><volume>914</volume><fpage>81</fpage><lpage>125</lpage><pub-id pub-id-type="doi">10.3897/zookeys.914.46652</pub-id></mixed-citation></tp:treatment-meta><tp:nomenclature><tp:taxon-name><object-id xmlns:xlink="http://www.w3.org/1999/xlink" content-type="arpha" xlink:type="simple">05AA0EB1-B63A-5978-A812-D879736A154C</object-id>
              <tp:taxon-name-part taxon-name-part-type="genus" reg="Centroptella">Centroptella</tp:taxon-name-part>
              <tp:taxon-name-part taxon-name-part-type="species" reg="longisetosa">longisetosa</tp:taxon-name-part>
            </tp:taxon-name><tp:taxon-authority>Braasch &amp; Soldán, 1980</tp:taxon-authority><xref ref-type="fig" rid="F3">Figures 19–32</xref><xref ref-type="fig" rid="F4">, 40–48</xref><xref ref-type="fig" rid="F5">, 49–52</xref><xref ref-type="fig" rid="F6">, 53–59</xref><xref ref-type="fig" rid="F7">, 60–76</xref><xref ref-type="fig" rid="F8">, 77–80</xref><xref ref-type="fig" rid="F9">, 81–82</xref><tp:nomenclature-citation-list><tp:nomenclature-citation><tp:taxon-name>
                  <tp:taxon-name-part taxon-name-part-type="genus" reg="Centroptella">Centroptella</tp:taxon-name-part> <tp:taxon-name-part taxon-name-part-type="species" reg="longisetosa">longisetosa</tp:taxon-name-part></tp:taxon-name><comment>Braasch &amp; Soldán, 1980: 123 (larva)</comment></tp:nomenclature-citation><tp:nomenclature-citation><tp:taxon-name>
                  <tp:taxon-name-part taxon-name-part-type="genus" reg="Cloeodes">Cloeodes</tp:taxon-name-part> <tp:taxon-name-part taxon-name-part-type="species" reg="longisetosus">longisetosus</tp:taxon-name-part></tp:taxon-name><comment>: <xref ref-type="bibr" rid="B35">Waltz and McCafferty 1987a</xref>: 179 (lava); <xref ref-type="bibr" rid="B36">1987b</xref>: 201, 206 (larva); <xref ref-type="bibr" rid="B33">Tong et al. 2003</xref>: 669 (larva, ♂ &amp; ♀ imago)</comment></tp:nomenclature-citation><tp:nomenclature-citation><tp:taxon-name>
                  <tp:taxon-name-part taxon-name-part-type="genus" reg="Bungona">Bungona</tp:taxon-name-part> (<tp:taxon-name-part taxon-name-part-type="subgenus" reg="Centroptella">Centroptella</tp:taxon-name-part>) <tp:taxon-name-part taxon-name-part-type="species" reg="longisetosa">longisetosa</tp:taxon-name-part></tp:taxon-name><comment>: <xref ref-type="bibr" rid="B24">Salles et al. 2016</xref>: 104, figs 6B, C, K, 7F, 9C (larva, ♂ imago); <xref ref-type="bibr" rid="B25">Shi and Tong 2019</xref>: 572, figs 1–5 (larva)</comment></tp:nomenclature-citation><tp:nomenclature-citation><tp:taxon-name>
                  <tp:taxon-name-part taxon-name-part-type="genus" reg="Centroptella">Centroptella</tp:taxon-name-part> <tp:taxon-name-part taxon-name-part-type="species" reg="liebenauae">liebenauae</tp:taxon-name-part></tp:taxon-name><comment>Soldán, Braasch &amp; Muu, 1987: 342 (partim: ♂ &amp; ♀ imagines, ♂ subimago; non larva), syn. nov.</comment></tp:nomenclature-citation><tp:nomenclature-citation><tp:taxon-name>
                  <tp:taxon-name-part taxon-name-part-type="genus" reg="Chopralla">Chopralla</tp:taxon-name-part> <tp:taxon-name-part taxon-name-part-type="species" reg="liebenauae">liebenauae</tp:taxon-name-part></tp:taxon-name><comment>: <xref ref-type="bibr" rid="B32">Tong and Dudgeon 2003</xref>: 19 (comparison of ♂ imago)</comment></tp:nomenclature-citation><tp:nomenclature-citation><tp:taxon-name>
                  <tp:taxon-name-part taxon-name-part-type="genus" reg="Bungona">Bungona</tp:taxon-name-part> (<tp:taxon-name-part taxon-name-part-type="subgenus" reg="Centroptella">Centroptella</tp:taxon-name-part>) <tp:taxon-name-part taxon-name-part-type="species" reg="liebenauae">liebenauae</tp:taxon-name-part></tp:taxon-name><comment>: <xref ref-type="bibr" rid="B24">Salles et al. 2016</xref>: Appendix S3 (partim: imaginal characters 20–30 and 122–131)</comment></tp:nomenclature-citation></tp:nomenclature-citation-list></tp:nomenclature><tp:treatment-sec sec-type="material" id="SECID0E3DBI"><title>Material examined.</title><p><bold>Paratypes of <italic><tp:taxon-name><tp:taxon-name-part taxon-name-part-type="genus" reg="Centroptella">Centroptella</tp:taxon-name-part> <tp:taxon-name-part taxon-name-part-type="species" reg="longisetosa">longisetosa</tp:taxon-name-part></tp:taxon-name></italic></bold> (deposited in the Institute of Entomology, BC <abbrev xmlns:xlink="http://www.w3.org/1999/xlink" content-type="institution" xlink:title="Institute of Entomology, Biology Centre, České Budějovice, Czech Republic" id="ABBRID0EPEBI" xlink:type="simple">CAS</abbrev>, České Budějovice and Purdue University Entomological Research Collection, West Lafayette, Indiana, USA): mature female larva with labels: “CHINA, Liu Chiu, Kuj Fon Shan Mt., stream, 11.12.1959, leg. Ivan Hrdý”, “<italic><tp:taxon-name><tp:taxon-name-part taxon-name-part-type="genus" reg="Centroptella">Centroptella</tp:taxon-name-part> <tp:taxon-name-part taxon-name-part-type="species" reg="longisetosa">longisetosa</tp:taxon-name-part></tp:taxon-name></italic> T. Soldán det. 1980”, “HOLOTYPE” (now parts of this specimen are mounted on 2 slides, eggs mounted for <abbrev xmlns:xlink="http://www.w3.org/1999/xlink" xlink:title="scanning electron microscope" id="ABBRID0E6EBI" xlink:type="simple">SEM</abbrev>; one middle larval leg of another specimen, in the same tube (now treated by alkali and mounted on separate slide); one larva, Peoples Republic of China, Liu Chui, Kuj Fon Shan River, 11-12-1959, I. Hrdy, PERC-0063355.</p><p><bold>Neotype and paratypes of <italic><tp:taxon-name><tp:taxon-name-part taxon-name-part-type="genus" reg="Centroptella">Centroptella</tp:taxon-name-part> <tp:taxon-name-part taxon-name-part-type="species" reg="liebenauae">liebenauae</tp:taxon-name-part></tp:taxon-name></italic></bold> (deposited in the collection of the Institute of Entomology, BC <abbrev xmlns:xlink="http://www.w3.org/1999/xlink" content-type="institution" xlink:title="Institute of Entomology, Biology Centre, České Budějovice, Czech Republic" id="ABBRID0ESFBI" xlink:type="simple">CAS</abbrev>, České Budějovice): one tube containing: 3 male imagines (one without genitalia), 1 male subimago, 1 female imago, 1 male larval exuviae (neotype) and 1 abdomen of female subimago extracted from mature larva, with labels: “VIETNAM, stream, Tam-Dao 60 km NW of Hanoi, 23–25.5.1982 T. Soldán”, “<italic><tp:taxon-name><tp:taxon-name-part taxon-name-part-type="genus" reg="Centroptella">Centroptella</tp:taxon-name-part></tp:taxon-name></italic>, T. Soldán det. 1982” and “PARATYPE”; now larval exuviae (neotype) and parts of male imago and male subimago (one of which possibly was reared from the neotype) are mounted on slides.</p></tp:treatment-sec><tp:treatment-sec sec-type="material" id="SECID0E5FBI"><title>Additional material.</title><p>INDIA, Tamilnadu, Tirunelveli District, Courtallam, Chittar River near Peraruvi (= Main Falls), 3–7.II.2013, coll. N. Kluge &amp; L. Sheyko: 3 L-S-I♂, 1 L-S-I♀, 1 S-I♀, 1 L/S♂, 1 L/S♀, 1 larva of penultimate instar.</p></tp:treatment-sec><tp:treatment-sec sec-type="description" id="SECID0EDGBI"><title>Descriptions.</title><p><bold><italic>Larva</italic>.</bold><italic>Cuticular coloration.</italic> Head mostly brown (Fig. <xref ref-type="fig" rid="F6">55</xref>); specimens from India mostly colourless, but with frons brown. Pronotum and mesonotum brown with diffuse lighter and darker areas (Fig. <xref ref-type="fig" rid="F6">53</xref>). Thoracic pleura and metanotum partly brown, partly colourless; sterna colourless (Fig. <xref ref-type="fig" rid="F6">57</xref>). Forecoxa colourless; middle and hind coxa laterally brown, medially colourless; femur of each leg light, with large, diffuse, brown macula on posterior surface; tibia of each leg light at middle, at base and apex diffusely tinged with brown; tarsus of each leg proximally brown, with gradation to colourless distally; claws colourless (Fig. <xref ref-type="fig" rid="F6">54</xref>). Abdominal terga brown with lighter areas; some terga with light medioanterior sigilla; terga IV and VIII lighter than others (Fig. <xref ref-type="fig" rid="F6">57</xref>). Caudalii colourless (Fig. <xref ref-type="fig" rid="F6">56</xref>).</p><p><italic>Shape and setation</italic>. Frontal suture short, nearly semicircular (Fig. <xref ref-type="fig" rid="F6">55</xref>). Labrum equally wide at base and middle, with pair of submedian long setae, 3–4 pairs of sublateral long setae and pair of long setae between submedian and sublateral ones (Fig. <xref ref-type="fig" rid="F4">43</xref>). Prostheca of left mandible with 3 blunt processes and 3 pointed processes (Fig. <xref ref-type="fig" rid="F4">40</xref>). Prostheca of right mandible directed medially or medially-proximally, bifurcate, with branches diverging under acute angle and longest branch directed proximally (Fig. <xref ref-type="fig" rid="F4">41</xref>). Maxillary canines and distal dentiseta stout; distal dentiseta widened, with apex somewhat hooked toward canines (Fig. <xref ref-type="fig" rid="F4">42</xref>). Maxillary palp in specimens from China and Vietnam short, either 2-segmented, or indistinctly 3-segmented (Figs <xref ref-type="fig" rid="F4">46</xref>, <xref ref-type="fig" rid="F4">47</xref>); in specimens from India long and distinctly 3-segmented (Fig. <xref ref-type="fig" rid="F4">48</xref>). Labium with glossae and paraglossae subequal, both narrowed apically (Figs <xref ref-type="fig" rid="F4">44–45</xref>). Glossa ventrally with irregularly arranged setae in proximal part and 4–6 setae forming ventro-median row. Paraglossa with latero-apical setae forming one regular row and few (2–4) setae just dorsal of it; with 4–6 setae in ventro-median row; with 3 setae in dorso-median row. Distal segment of labial palp widened apically (Fig. <xref ref-type="fig" rid="F4">45</xref>).</p><p>All thoracic terga without protuberances. Metanotum with vestiges of hind protoptera (Fig. <xref ref-type="fig" rid="F6">54</xref>; <xref ref-type="bibr" rid="B33">Tong et al. 2003</xref>: fig. 7). Femora of all legs equal, tibia and tarsus on foreleg longest, on hind leg shortest; on foreleg tarsus longer than tibia, on middle and hind legs tarsus shorter than tibia (Fig. <xref ref-type="fig" rid="F6">54</xref>); in paratype length of femur / tibia / tarsus / claw of foreleg (mm) 0.75 : 0.48 : 0.54 : 0.13; on middle leg 0.75 : 0.47 : 0.44 : 0.13; on hind leg 0.75 : 0.44 : 0.41 : 0.13. Femur parallel-sided; outer margin straight or slightly concave, apically with blunt-angled projection bearing two subapical setae; inner margin slightly convex (Fig. <xref ref-type="fig" rid="F6">54</xref>). Outer side of femur with row of 5–7 long blunt setae and 2 subapical setae of same form (Fig. <xref ref-type="fig" rid="F5">49</xref>). Inner-dorsal side of forefemur with few stout setae, these setae being half length of setae on dorsal side; middle and hind femora with minute setae only. Foreleg without patella-tibial suture, middle and hind legs with patella-tibial suture greatly shifted to apex of tibia. Posterior arm of U-shaped row of long setae on fore- and middle tibiae oblique and directed more longitudinally than transversely (Figs <xref ref-type="fig" rid="F5">49–50</xref>); on hind leg longitudinally (Fig. <xref ref-type="fig" rid="F5">51</xref>). Inner margin of tibia and tarsus with irregular, small, stout, pointed setae. Outer-apical seta of tibia blunt and elongate (Figs <xref ref-type="fig" rid="F5">49–51</xref>). Dorsal side of each tarsus with long, fine setae, situated irregularly and partly forming two longitudinal rows. Claw without denticles.</p><p>Scales on abdominal terga and sterna numerous, short, semicircular, colourless and delicate (Figs <xref ref-type="fig" rid="F5">52</xref>, <xref ref-type="fig" rid="F7">60–76</xref>). Posterior margin of abdominal tergum I smooth, without denticles; posterior margins of terga II–VI partly without denticles, partly with short semicircular and triangular denticles; terga VII–IX with longer, triangular denticles (Figs <xref ref-type="fig" rid="F7">60–68</xref>); on tergum IX denticles located behind pair of submedian setae, smaller and denser than others (but row of denticles not interrupted at this place) (Fig. <xref ref-type="fig" rid="F7">68</xref>). Posterior margin of tergum X with even row of small, narrow, pointed denticles (Fig. <xref ref-type="fig" rid="F5">52</xref>). Posterior margins of abdominal sterna I–III smooth; posterior margin of sternum IV with few, minute denticles (Fig. <xref ref-type="fig" rid="F7">70</xref>); posterior margins of sterna V–VIII with regular pointed denticles, increasing in length from sternum V to sternum VIII (Figs <xref ref-type="fig" rid="F7">71–74</xref>). Posterior margin of sternum IX in female convex, with even row of triangular denticles (Fig. <xref ref-type="fig" rid="F7">75</xref>), in male with narrow and dense denticles between protogonostyli and by sides of them (Fig. <xref ref-type="fig" rid="F7">76</xref>). Each sternum IV–VI with pair of regular, transverse rows of long, fine, bifurcate setae with spaced sockets; other sterna either without such setae, or with few, smaller setae irregularly situated (Figs <xref ref-type="fig" rid="F6">57–58</xref>). Paraprocts without anterior median apodeme, with many small, pointed denticles on posterior margin, with scales as on sterna and terga (Fig. <xref ref-type="fig" rid="F5">52</xref>).</p><p>Tergalii apically pointed and sharply differentiated as follows: tergalius I lanceolate, slightly bent, widened at midlength, with apex stretched and narrowly pointed (Figs <xref ref-type="fig" rid="F3">19</xref>, <xref ref-type="fig" rid="F3">26</xref>); tergalius II especially wide, widest at proximal half, with anal margin more convex than costal margin (Figs <xref ref-type="fig" rid="F3">20</xref>, <xref ref-type="fig" rid="F3">27</xref>); tergalii III–VI with gradation of shapes (Figs <xref ref-type="fig" rid="F3">21–24</xref>, <xref ref-type="fig" rid="F3">28–31</xref>); tergalius VII narrow, widest at distal half, with costal margin more convex than anal margin (Fig. <xref ref-type="fig" rid="F3">32</xref>). Each tergalius II–VII, besides costal and anal ribs, with straight and narrow middle rib, located on dorsal surface on background of main trachea. Costal margin with poorly expressed serration (Fig. <xref ref-type="fig" rid="F3">25</xref>); anal margin without serration; outer margin free of ribs, slightly notched, with small seta in each notch. Lateral side of each cercus with several long, pointed denticles on each 4<sup>th</sup> segment (Figs <xref ref-type="fig" rid="F6">56</xref>, <xref ref-type="fig" rid="F6">59</xref>). Each cercus, besides regular row of primary swimming setae on inner side, with smaller and thinner secondary swimming setae on outer margin; on most part of cercus secondary swimming setae with wide transverse oval bases, forming regular row (Fig. <xref ref-type="fig" rid="F6">59</xref>); on proximal 1/5 of cercus secondary swimming setae with small round bases and situated irregularly.</p><p><italic>Male genitalia</italic> (examined in Indian specimen): In last larval instar, developing subimaginal gonostyli folded under larval cuticle in peculiar pose, with 3<sup>rd</sup> segments bent medially-proximally (Fig. <xref ref-type="fig" rid="F8">79</xref>).</p><fig id="F3" position="float" orientation="portrait"><object-id xmlns:xlink="http://www.w3.org/1999/xlink" content-type="doi" xlink:type="simple">10.3897/zookeys.914.46652.figures19-39</object-id><object-id xmlns:xlink="http://www.w3.org/1999/xlink" content-type="arpha" xlink:type="simple">4AD74145-76D1-518C-8E7B-E32C04EB18C9</object-id><label>Figures 19–39.</label><caption><p>Asian <italic><tp:taxon-name><tp:taxon-name-part taxon-name-part-type="genus" reg="Centroptella">Centroptella</tp:taxon-name-part></tp:taxon-name></italic>. <bold>19–32</bold><italic><tp:taxon-name><tp:taxon-name-part taxon-name-part-type="genus" reg="Centroptella">C.</tp:taxon-name-part> <tp:taxon-name-part taxon-name-part-type="species" reg="longisetosa">longisetosa</tp:taxon-name-part></tp:taxon-name></italic>: (<bold>19–24</bold>) tergalii I–VI of paratype of <italic><tp:taxon-name><tp:taxon-name-part taxon-name-part-type="genus" reg="Centroptella">C.</tp:taxon-name-part> <tp:taxon-name-part taxon-name-part-type="species" reg="longisetosa">longisetosa</tp:taxon-name-part></tp:taxon-name></italic> (<bold>25</bold>) the same, apex costal rib of tergalius IV (<bold>26–32)</bold> tergalii I–VII of neotype of <italic><tp:taxon-name><tp:taxon-name-part taxon-name-part-type="genus" reg="Centroptella">C.</tp:taxon-name-part> <tp:taxon-name-part taxon-name-part-type="species" reg="liebenauae">liebenauae</tp:taxon-name-part></tp:taxon-name></italic> (actual <italic><tp:taxon-name><tp:taxon-name-part taxon-name-part-type="genus" reg="Centroptella">C.</tp:taxon-name-part> <tp:taxon-name-part taxon-name-part-type="species" reg="longisetosa">longisetosa</tp:taxon-name-part></tp:taxon-name></italic>) <bold>33–39</bold><italic><tp:taxon-name><tp:taxon-name-part taxon-name-part-type="genus" reg="Centroptella">C.</tp:taxon-name-part> <tp:taxon-name-part taxon-name-part-type="species" reg="ingridae">ingridae</tp:taxon-name-part></tp:taxon-name></italic>, tergalii I–VII of sp. nov.</p></caption><graphic xmlns:xlink="http://www.w3.org/1999/xlink" xlink:href="zookeys-914-081-g003.jpg" position="float" orientation="portrait" xlink:type="simple" id="oo_381998.jpg"><uri content-type="original_file" xlink:type="simple">https://binary.pensoft.net/fig/381998</uri></graphic></fig><fig id="F4" position="float" orientation="portrait"><object-id xmlns:xlink="http://www.w3.org/1999/xlink" content-type="doi" xlink:type="simple">10.3897/zookeys.914.46652.figures40-48</object-id><object-id xmlns:xlink="http://www.w3.org/1999/xlink" content-type="arpha" xlink:type="simple">F265B25C-F38E-5435-B487-292867BCCD3F</object-id><label>Figures 40–48.</label><caption><p><italic><tp:taxon-name><tp:taxon-name-part taxon-name-part-type="genus" reg="Centroptella">Centroptella</tp:taxon-name-part> <tp:taxon-name-part taxon-name-part-type="species" reg="longisetosa">longisetosa</tp:taxon-name-part></tp:taxon-name></italic>. <bold>40–46</bold> paratype of <italic><tp:taxon-name><tp:taxon-name-part taxon-name-part-type="genus" reg="Centroptella">C.</tp:taxon-name-part> <tp:taxon-name-part taxon-name-part-type="species" reg="longisetosa">longisetosa</tp:taxon-name-part></tp:taxon-name></italic>: (<bold>40</bold>, <bold>41</bold>) left and right mandibles (<bold>42</bold>) apex of maxilla (<bold>ds1</bold>, <bold>ds2</bold>, <bold>ds3</bold> dentisetae) (<bold>43</bold>) labrum (<bold>44</bold>) glossa and paraglossa (ventral view) (<bold>45</bold>) labium (at left ventral view, at right dorsal view; muscles shown by interrupted lines) (<bold>46</bold>) maxillary palp <bold>47</bold> the same, neotype of <italic><tp:taxon-name><tp:taxon-name-part taxon-name-part-type="genus" reg="Centroptella">C.</tp:taxon-name-part> <tp:taxon-name-part taxon-name-part-type="species" reg="liebenauae">liebenauae</tp:taxon-name-part></tp:taxon-name></italic> (actually <italic><tp:taxon-name><tp:taxon-name-part taxon-name-part-type="genus" reg="Centroptella">C.</tp:taxon-name-part> <tp:taxon-name-part taxon-name-part-type="species" reg="longisetosa">longisetosa</tp:taxon-name-part></tp:taxon-name></italic>) <bold>48</bold> the same, specimen from India.</p></caption><graphic xmlns:xlink="http://www.w3.org/1999/xlink" xlink:href="zookeys-914-081-g004.jpg" position="float" orientation="portrait" xlink:type="simple" id="oo_381999.jpg"><uri content-type="original_file" xlink:type="simple">https://binary.pensoft.net/fig/381999</uri></graphic></fig><fig id="F5" position="float" orientation="portrait"><object-id xmlns:xlink="http://www.w3.org/1999/xlink" content-type="doi" xlink:type="simple">10.3897/zookeys.914.46652.figures49-52</object-id><object-id xmlns:xlink="http://www.w3.org/1999/xlink" content-type="arpha" xlink:type="simple">C24CFED1-6C29-5BD4-9509-177AFC25060D</object-id><label>Figures 49–52.</label><caption><p><italic><tp:taxon-name><tp:taxon-name-part taxon-name-part-type="genus" reg="Centroptella">Centroptella</tp:taxon-name-part> <tp:taxon-name-part taxon-name-part-type="species" reg="longisetosa">longisetosa</tp:taxon-name-part></tp:taxon-name></italic>. <bold>49–51</bold> paratype of <italic><tp:taxon-name><tp:taxon-name-part taxon-name-part-type="genus" reg="Centroptella">C.</tp:taxon-name-part> <tp:taxon-name-part taxon-name-part-type="species" reg="longisetosa">longisetosa</tp:taxon-name-part></tp:taxon-name></italic>: tibiae of fore, middle and hind legs, view from anterior side (bases of long setae shown both on anterior and posterior sides) <bold>52</bold> neotype of <italic><tp:taxon-name><tp:taxon-name-part taxon-name-part-type="genus" reg="Centroptella">C.</tp:taxon-name-part> <tp:taxon-name-part taxon-name-part-type="species" reg="liebenauae">liebenauae</tp:taxon-name-part></tp:taxon-name></italic> (actually <italic><tp:taxon-name><tp:taxon-name-part taxon-name-part-type="genus" reg="Centroptella">C.</tp:taxon-name-part> <tp:taxon-name-part taxon-name-part-type="species" reg="longisetosa">longisetosa</tp:taxon-name-part></tp:taxon-name></italic>): tenth abdominal segment without caudalii, ventral view.</p></caption><graphic xmlns:xlink="http://www.w3.org/1999/xlink" xlink:href="zookeys-914-081-g005.jpg" position="float" orientation="portrait" xlink:type="simple" id="oo_382000.jpg"><uri content-type="original_file" xlink:type="simple">https://binary.pensoft.net/fig/382000</uri></graphic></fig><fig id="F6" position="float" orientation="portrait"><object-id xmlns:xlink="http://www.w3.org/1999/xlink" content-type="doi" xlink:type="simple">10.3897/zookeys.914.46652.figures53-59</object-id><object-id xmlns:xlink="http://www.w3.org/1999/xlink" content-type="arpha" xlink:type="simple">18320C28-315A-52B3-BF97-4A8DB05F3A8B</object-id><label>Figures 53–59.</label><caption><p>Larval exuviae of <italic><tp:taxon-name><tp:taxon-name-part taxon-name-part-type="genus" reg="Centroptella">Centroptella</tp:taxon-name-part> <tp:taxon-name-part taxon-name-part-type="species" reg="longisetosa">longisetosa</tp:taxon-name-part></tp:taxon-name></italic> (neotype of <italic><tp:taxon-name><tp:taxon-name-part taxon-name-part-type="genus" reg="Centroptella">C.</tp:taxon-name-part> <tp:taxon-name-part taxon-name-part-type="species" reg="liebenauae">liebenauae</tp:taxon-name-part></tp:taxon-name></italic>). <bold>53–57</bold> at the same magnification: (<bold>53</bold>) left half of pro- and mesonotum (<bold>54</bold>) thoracic pleura, left half of metanotum, fore- and hind legs (<bold>55</bold>) frons, antenna and labrum (<bold>56</bold>) tenth uromere and caudalii; (<bold>57</bold>) abdominal sterna and terga I–IX <bold>58</bold> margins of abdominal sterna IV–VII <bold>59</bold> cercus.</p></caption><graphic xmlns:xlink="http://www.w3.org/1999/xlink" xlink:href="zookeys-914-081-g006.jpg" position="float" orientation="portrait" xlink:type="simple" id="oo_382001.jpg"><uri content-type="original_file" xlink:type="simple">https://binary.pensoft.net/fig/382001</uri></graphic></fig><fig id="F7" position="float" orientation="portrait"><object-id xmlns:xlink="http://www.w3.org/1999/xlink" content-type="doi" xlink:type="simple">10.3897/zookeys.914.46652.figures60-76</object-id><object-id xmlns:xlink="http://www.w3.org/1999/xlink" content-type="arpha" xlink:type="simple">E2681073-0A5A-52AF-9A10-3A5BFE421161</object-id><label>Figures 60–76.</label><caption><p>Larval exuviae of <italic><tp:taxon-name><tp:taxon-name-part taxon-name-part-type="genus" reg="Centroptella">Centroptella</tp:taxon-name-part> <tp:taxon-name-part taxon-name-part-type="species" reg="longisetosa">longisetosa</tp:taxon-name-part></tp:taxon-name></italic>. <bold>60–75</bold> female, paratype of <italic><tp:taxon-name><tp:taxon-name-part taxon-name-part-type="genus" reg="Centroptella">C.</tp:taxon-name-part> <tp:taxon-name-part taxon-name-part-type="species" reg="longisetosa">longisetosa</tp:taxon-name-part></tp:taxon-name></italic>: (<bold>60</bold>–<bold>68</bold>) fragments of abdominal terga II–IX (indicated by Roman numbers) (<bold>69</bold>) sternum VI (<bold>70–75</bold>) fragments of abdominal sterna IV–IX (indicated by Roman numbers) <bold>76</bold> male, neotype of <italic><tp:taxon-name><tp:taxon-name-part taxon-name-part-type="genus" reg="Centroptella">C.</tp:taxon-name-part> <tp:taxon-name-part taxon-name-part-type="species" reg="liebenauae">liebenauae</tp:taxon-name-part></tp:taxon-name></italic>: fragment of abdominal sternum IX. Arrows on Figs <xref ref-type="fig" rid="F7">68</xref> and <xref ref-type="fig" rid="F7">76</xref> show median line.</p></caption><graphic xmlns:xlink="http://www.w3.org/1999/xlink" xlink:href="zookeys-914-081-g007.jpg" position="float" orientation="portrait" xlink:type="simple" id="oo_382002.jpg"><uri content-type="original_file" xlink:type="simple">https://binary.pensoft.net/fig/382002</uri></graphic></fig><fig id="F8" position="float" orientation="portrait"><object-id xmlns:xlink="http://www.w3.org/1999/xlink" content-type="doi" xlink:type="simple">10.3897/zookeys.914.46652.figures77-80</object-id><object-id xmlns:xlink="http://www.w3.org/1999/xlink" content-type="arpha" xlink:type="simple">D9F3249C-9935-5107-83FF-32AE25436F0E</object-id><label>Figures 77–80.</label><caption><p>Male genitalia of <italic><tp:taxon-name><tp:taxon-name-part taxon-name-part-type="genus" reg="Centroptella">Centroptella</tp:taxon-name-part> <tp:taxon-name-part taxon-name-part-type="species" reg="longisetosa">longisetosa</tp:taxon-name-part></tp:taxon-name></italic>. <bold>77–79</bold> specimens from India: (<bold>77</bold>) genitalia of imago (<bold>78</bold>) subimaginal exuviae (<bold>79</bold>) subimaginal gonostyli crumpled under larval cuticle (<bold>80</bold>) paratype of <italic><tp:taxon-name><tp:taxon-name-part taxon-name-part-type="genus" reg="Centroptella">C.</tp:taxon-name-part> <tp:taxon-name-part taxon-name-part-type="species" reg="liebenauae">liebenauae</tp:taxon-name-part></tp:taxon-name></italic> (possibly reared from neotype): genitalia of imago.</p></caption><graphic xmlns:xlink="http://www.w3.org/1999/xlink" xlink:href="zookeys-914-081-g008.jpg" position="float" orientation="portrait" xlink:type="simple" id="oo_382003.jpg"><uri content-type="original_file" xlink:type="simple">https://binary.pensoft.net/fig/382003</uri></graphic></fig><fig id="F9" position="float" orientation="portrait"><object-id xmlns:xlink="http://www.w3.org/1999/xlink" content-type="doi" xlink:type="simple">10.3897/zookeys.914.46652.figures81-82</object-id><object-id xmlns:xlink="http://www.w3.org/1999/xlink" content-type="arpha" xlink:type="simple">6573CF2A-1385-5224-A289-1F74AC7465FE</object-id><label>Figures 81–82.</label><caption><p>Egg extracted from larva – paratype of <italic><tp:taxon-name><tp:taxon-name-part taxon-name-part-type="genus" reg="Centroptella">Centroptella</tp:taxon-name-part> <tp:taxon-name-part taxon-name-part-type="species" reg="longisetosa">longisetosa</tp:taxon-name-part></tp:taxon-name></italic>.</p></caption><graphic xmlns:xlink="http://www.w3.org/1999/xlink" xlink:href="zookeys-914-081-g009.jpg" position="float" orientation="portrait" xlink:type="simple" id="oo_382004.jpg"><uri content-type="original_file" xlink:type="simple">https://binary.pensoft.net/fig/382004</uri></graphic></fig><p><bold><italic>Subimago.</italic></bold> Adequately described by <xref ref-type="bibr" rid="B27">Soldán et al. (1987)</xref>. Additional details: On all legs of male and female, all tarsal segments entirely covered with pointed microlepides (as in Fig. <xref ref-type="fig" rid="F17">137</xref>).</p><p><bold><italic>Imago, male.</italic></bold> Adequately described by <xref ref-type="bibr" rid="B27">Soldán et al. (1987)</xref>. Additional details: Length of femur, tibia and tarsal segments (mm) on foreleg 0.8 : 1 : 0.04 : 0.55 : 0.4 : 0.21 : 0.12, on hind leg 0.55 : 0.54 : 0.15 : 0.09 : 0.04 : 0.1. Tarsus of middle and hind leg with one apical spine on initial 3<sup>rd</sup> tarsomere (next after 1<sup>st</sup>+2<sup>nd</sup> tarsomere) (as in Fig. <xref ref-type="fig" rid="F17">137</xref>). Genitalia: Figs <xref ref-type="fig" rid="F8">77</xref>, <xref ref-type="fig" rid="F8">80</xref>. Sterno-styligeral muscle present. Area between unistyligers forms well-outlined, trapezoid, colourless plate with distal margin widest; distal margin shallowly convex at middle and shallowly concave laterally, forming well-expressed angles adjacent to unistyligers. Gonostylus with 1<sup>st</sup> segment short and conic; 2<sup>nd</sup> segment thickened toward apex; 3<sup>rd</sup> segment elongate, narrow and thickened toward apex, with proportions varying individually (Fig. <xref ref-type="fig" rid="F8">77</xref>). Penial bridge medially with semicircular, sclerotized, colourless projection and with pair of small, oblique, arched, sclerotized ridges proximad of it. Gonovectes shallowly bent, narrowed toward apices.</p><p><bold><italic>Imago, female.</italic></bold> Adequately described by <xref ref-type="bibr" rid="B27">Soldán et al. (1987)</xref>. Additional details: Patella-tibial suture present on middle and hind legs, absent on forelegs (as in male). Tarsus of each leg with one apical spine on initial 3<sup>rd</sup> tarsomere (on foreleg—on tarsomere next after 2<sup>nd</sup> tarsomere, on middle and hind leg—on tarsomere next after 1<sup>st</sup>+2<sup>nd</sup> tarsomere) (as in Fig. <xref ref-type="fig" rid="F17">136</xref>).</p><p><bold><italic>Eggs</italic></bold> (extracted from mature female larva, paratype of <italic><tp:taxon-name><tp:taxon-name-part taxon-name-part-type="genus" reg="Centroptella">C.</tp:taxon-name-part> <tp:taxon-name-part taxon-name-part-type="species" reg="longisetosa">longisetosa</tp:taxon-name-part></tp:taxon-name></italic>). Oval, chorion with numerous irregular small protuberances (Figs <xref ref-type="fig" rid="F9">81</xref>, <xref ref-type="fig" rid="F9">82</xref>).</p></tp:treatment-sec><tp:treatment-sec sec-type="Dimension" id="SECID0EE4BI"><title>Dimension.</title><p>According to original descriptions, specimens from Vietnam (type series of <italic><tp:taxon-name><tp:taxon-name-part taxon-name-part-type="genus" reg="Centroptella">C.</tp:taxon-name-part> <tp:taxon-name-part taxon-name-part-type="species" reg="liebenauae">liebenauae</tp:taxon-name-part></tp:taxon-name></italic>) smaller, 3.7–4.3 mm; specimen from China (type series of <italic><tp:taxon-name><tp:taxon-name-part taxon-name-part-type="genus" reg="Centroptella">C.</tp:taxon-name-part> <tp:taxon-name-part taxon-name-part-type="species" reg="longisetosa">longisetosa</tp:taxon-name-part></tp:taxon-name></italic>) larger, 3.9–5.2 mm.</p></tp:treatment-sec><tp:treatment-sec sec-type="variability" id="SECID0EA5BI"><title>Variability.</title><p>All 8 examined specimens from India have maxillary palp relatively long (about 0.8 of lacinia length), while specimens from China and Vietnam have maxillary palp shorter (0.5–0.6 of lacinia length, Figs <xref ref-type="fig" rid="F4">46–48</xref>). In all other respects larvae from India have the same structure as larvae from China and Vietnam, and we were unable to find any differences between them, other than the size of maxillary palp. Imagines reared from larvae of the Indian form, are indistinguishable from imagines of the typical form, and have the same unusual styliger structure. Possibly, the examined specimens from India belong to a separate geographical form, which can be considered as a separate subspecies of the species <italic><tp:taxon-name><tp:taxon-name-part taxon-name-part-type="genus" reg="Centroptella">C.</tp:taxon-name-part> <tp:taxon-name-part taxon-name-part-type="species" reg="longisetosa">longisetosa</tp:taxon-name-part></tp:taxon-name></italic>.</p></tp:treatment-sec><tp:treatment-sec sec-type="remarks" id="SECID0EV5BI"><title>Remarks about descriptions and figures.</title><p>The original description of <italic><tp:taxon-name><tp:taxon-name-part taxon-name-part-type="genus" reg="Centroptella">C.</tp:taxon-name-part> <tp:taxon-name-part taxon-name-part-type="species" reg="longisetosa">longisetosa</tp:taxon-name-part></tp:taxon-name></italic> contains some errors. Instead of foreleg (<xref ref-type="bibr" rid="B2">Braasch and Soldán 1980</xref>: fig. 2, “Vorderbein”), middle leg is shown, as evidenced by the presence of the patella-tibial suture (Fig. <xref ref-type="fig" rid="F5">50</xref>); the text also refers to the middle tibia (“Tibia ... wenig länger als der Tarsus”), while foretibia is shorter than tarsus (Fig. <xref ref-type="fig" rid="F6">54</xref>). Tergalius of first pair is wrongly figured (<xref ref-type="bibr" rid="B2">Braasch and Soldán 1980</xref>: fig. 5); probably, this drawing was made from tergalius of sixth pair (Fig. <xref ref-type="fig" rid="F3">30</xref>). Labrum (<xref ref-type="bibr" rid="B2">Braasch and Soldán 1980</xref>: fig. 8) has wrong shape and demonstrates posterior surface. Maxilla is wrongly drawn and characterized as “Maxille (Fig. <xref ref-type="fig" rid="F1">11</xref>) apikal dreizähnig”; actually, it has four apical denticles, if one regards the first dentiseta to be one of these denticles (Fig. <xref ref-type="fig" rid="F4">42</xref>).</p><p><xref ref-type="bibr" rid="B36">Waltz and McCafferty (1987b)</xref> examined the paratype of <italic><tp:taxon-name><tp:taxon-name-part taxon-name-part-type="genus" reg="Centroptella">C.</tp:taxon-name-part> <tp:taxon-name-part taxon-name-part-type="species" reg="longisetosa">longisetosa</tp:taxon-name-part></tp:taxon-name></italic> (see above) and wrote that “The secondary row of tibial setae as illustrated for <italic><tp:taxon-name><tp:taxon-name-part taxon-name-part-type="genus" reg="Centroptella">C.</tp:taxon-name-part> <tp:taxon-name-part taxon-name-part-type="species" reg="soldani">soldani</tp:taxon-name-part></tp:taxon-name></italic> (figs 3i and j of <xref ref-type="bibr" rid="B22">Müller-Liebenau 1983</xref>) is not present in <italic><tp:taxon-name><tp:taxon-name-part taxon-name-part-type="genus" reg="Cloeodes">C.</tp:taxon-name-part> <tp:taxon-name-part taxon-name-part-type="species" reg="longisetosus">longisetosus</tp:taxon-name-part></tp:taxon-name></italic> contrary to the data indicated in table 2 of <xref ref-type="bibr" rid="B22">Müller-Liebenau 1983</xref>)”. Probably, under the “secondary row” they mean that arm of the U-shaped tibial row, which is located on the posterior side of the tibia; this posterior arm is present in <italic><tp:taxon-name><tp:taxon-name-part taxon-name-part-type="genus" reg="Centroptella">C.</tp:taxon-name-part> <tp:taxon-name-part taxon-name-part-type="species" reg="longisetosa">longisetosa</tp:taxon-name-part></tp:taxon-name></italic> (Figs <xref ref-type="fig" rid="F5">49–51</xref>), as well as in all other <italic><tp:taxon-name><tp:taxon-name-part taxon-name-part-type="genus" reg="Centroptella">Centroptella</tp:taxon-name-part></tp:taxon-name></italic>.</p><p><xref ref-type="bibr" rid="B33">Tong et al. (2003)</xref> redescribed the larva of <italic><tp:taxon-name><tp:taxon-name-part taxon-name-part-type="genus" reg="Centroptella">C.</tp:taxon-name-part> <tp:taxon-name-part taxon-name-part-type="species" reg="longisetosa">longisetosa</tp:taxon-name-part></tp:taxon-name></italic> and described its imagines. Their figures, including figures of tergalii III, V and VII agree well with the species described here, but tergalius I is figured incorrectly with a rounded apex (<xref ref-type="bibr" rid="B33">Tong et al. 2003</xref>: fig. 8).</p><p>The larval metanotum is figured by <xref ref-type="bibr" rid="B33">Tong et al. (2003</xref>: fig. 7) with a vestige of hind protopteron; based on larvae from the same series, <xref ref-type="bibr" rid="B24">Salles et al. (2016</xref>: fig. 6K) figured it without these vestiges. In all eight larvae of the last instar examined by us, including a paratype of <italic><tp:taxon-name><tp:taxon-name-part taxon-name-part-type="genus" reg="Centroptella">C.</tp:taxon-name-part> <tp:taxon-name-part taxon-name-part-type="species" reg="longisetosa">longisetosa</tp:taxon-name-part></tp:taxon-name></italic> and the neotype of <italic><tp:taxon-name><tp:taxon-name-part taxon-name-part-type="genus" reg="Centroptella">C.</tp:taxon-name-part> <tp:taxon-name-part taxon-name-part-type="species" reg="liebenauae">liebenauae</tp:taxon-name-part></tp:taxon-name></italic>, vestiges of hind protoptera are present (Fig. <xref ref-type="fig" rid="F6">54</xref>).</p><p>On the figure of male imaginal genitalia (<xref ref-type="bibr" rid="B33">Tong et al. 2003</xref>: fig. 14), the trapezoid plate between unistyligers is correctly figured ventrad of the semicircular penial projection, but on the figure by <xref ref-type="bibr" rid="B24">Salles et al. (2016</xref>: fig. 9C), made from a specimen of the same series, this trapezoid plate is wrongly figured dorsad of the semicircular projection.</p></tp:treatment-sec><tp:treatment-sec><!--Section generated to contain objects referenced in tp:taxon-treatment.--><fig id="F17" position="float" orientation="portrait"><object-id xmlns:xlink="http://www.w3.org/1999/xlink" content-type="doi" xlink:type="simple">10.3897/zookeys.914.46652.figures133-137</object-id><object-id xmlns:xlink="http://www.w3.org/1999/xlink" content-type="arpha" xlink:type="simple">140FAA30-D303-5DE5-8C69-0924C7FF3ED3</object-id><label>Figures 133–137.</label><caption><p><italic><tp:taxon-name><tp:taxon-name-part taxon-name-part-type="genus" reg="Centroptella">Centroptella</tp:taxon-name-part> <tp:taxon-name-part taxon-name-part-type="species" reg="ingridae">ingridae</tp:taxon-name-part></tp:taxon-name></italic> sp. nov. (specimens from Thailand). <bold>133–134</bold> female imago <bold>135–137</bold> holotype (male): (<bold>135</bold>) head and thorax of imago (<bold>136</bold>) imaginal middle leg (<bold>137</bold>) subimaginal exuviae of tarsus.</p></caption><graphic xmlns:xlink="http://www.w3.org/1999/xlink" xlink:href="zookeys-914-081-g017.jpg" position="float" orientation="portrait" xlink:type="simple" id="oo_382012.jpg"><uri content-type="original_file" xlink:type="simple">https://binary.pensoft.net/fig/382012</uri></graphic></fig><fig id="F1" position="float" orientation="portrait"><object-id xmlns:xlink="http://www.w3.org/1999/xlink" content-type="doi" xlink:type="simple">10.3897/zookeys.914.46652.figures1-15</object-id><object-id xmlns:xlink="http://www.w3.org/1999/xlink" content-type="arpha" xlink:type="simple">7BFB0673-3027-5EFC-8D0C-D50C34031B3C</object-id><label>Figures 1–15.</label><caption><p>Australian <italic><tp:taxon-name><tp:taxon-name-part taxon-name-part-type="genus" reg="Centroptella">Centroptella</tp:taxon-name-part></tp:taxon-name></italic>. <bold>1–7</bold><italic><tp:taxon-name><tp:taxon-name-part taxon-name-part-type="genus" reg="Centroptella">C.</tp:taxon-name-part> <tp:taxon-name-part taxon-name-part-type="species" reg="illiesi">illiesi</tp:taxon-name-part></tp:taxon-name></italic>, tergalii I–VII <bold>8–14</bold><italic><tp:taxon-name><tp:taxon-name-part taxon-name-part-type="genus" reg="Centroptella">C.</tp:taxon-name-part> <tp:taxon-name-part taxon-name-part-type="species" reg="fustipalpus">fustipalpus</tp:taxon-name-part></tp:taxon-name></italic> (paratype), tergalii I–VII <bold>15</bold><italic><tp:taxon-name><tp:taxon-name-part taxon-name-part-type="genus" reg="Centroptella">C.</tp:taxon-name-part> <tp:taxon-name-part taxon-name-part-type="species" reg="fustipalpus">fustipalpus</tp:taxon-name-part></tp:taxon-name></italic> (holotype), right mandible.</p></caption><graphic xmlns:xlink="http://www.w3.org/1999/xlink" xlink:href="zookeys-914-081-g001.jpg" position="float" orientation="portrait" xlink:type="simple" id="oo_381996.jpg"><uri content-type="original_file" xlink:type="simple">https://binary.pensoft.net/fig/381996</uri></graphic></fig></tp:treatment-sec><ref-list><ref id="B35"><mixed-citation xmlns:xlink="http://www.w3.org/1999/xlink" xlink:type="simple"><person-group><name name-style="western"><surname>Waltz</surname><given-names>RD</given-names></name><name name-style="western"><surname>McCafferty</surname><given-names>WP</given-names></name></person-group> (<year>1987a</year>) <article-title>Generic revision of <italic><tp:taxon-name><tp:taxon-name-part taxon-name-part-type="genus">Cloeodes</tp:taxon-name-part></tp:taxon-name></italic> and description of two new genera (<tp:taxon-name><tp:taxon-name-part taxon-name-part-type="order">Ephemeroptera</tp:taxon-name-part></tp:taxon-name>: <tp:taxon-name><tp:taxon-name-part taxon-name-part-type="family">Baetidae</tp:taxon-name-part></tp:taxon-name>).</article-title><source>Proceedings of the Entomological Society of Washington</source><volume>89</volume>: <fpage>177</fpage>–<lpage>184</lpage>.</mixed-citation></ref><ref id="B36"><mixed-citation xmlns:xlink="http://www.w3.org/1999/xlink" xlink:type="simple"><person-group><name name-style="western"><surname>Waltz</surname><given-names>RD</given-names></name><name name-style="western"><surname>McCafferty</surname><given-names>WP</given-names></name></person-group> (<year>1987b</year>) <article-title>Revision of the genus <italic><tp:taxon-name><tp:taxon-name-part taxon-name-part-type="genus">Cloeodes</tp:taxon-name-part></tp:taxon-name></italic> Traver (<tp:taxon-name><tp:taxon-name-part taxon-name-part-type="order">Ephemeroptera</tp:taxon-name-part></tp:taxon-name>: <tp:taxon-name><tp:taxon-name-part taxon-name-part-type="family">Baetidae</tp:taxon-name-part></tp:taxon-name>).</article-title><source>Annals of the Entomological Society of America</source><volume>80</volume>: <fpage>191</fpage>–<lpage>207</lpage>. <ext-link xlink:type="simple" ext-link-type="doi" xlink:href="10.1093/aesa/80.2.191">https://doi.org/10.1093/aesa/80.2.191</ext-link></mixed-citation></ref><ref id="B33"><mixed-citation xmlns:xlink="http://www.w3.org/1999/xlink" xlink:type="simple"><person-group><name name-style="western"><surname>Tong</surname><given-names>X-L</given-names></name><name name-style="western"><surname>Dudgeon</surname><given-names>D</given-names></name><name name-style="western"><surname>McCafferty</surname><given-names>WP</given-names></name></person-group> (<year>2003</year>) <article-title>The adult of <italic><tp:taxon-name><tp:taxon-name-part taxon-name-part-type="genus">Cloeodes</tp:taxon-name-part> <tp:taxon-name-part taxon-name-part-type="species">longisetosus</tp:taxon-name-part></tp:taxon-name></italic> (Braasch and Soldán, 1980) and a revised description of the larva (<tp:taxon-name><tp:taxon-name-part taxon-name-part-type="order">Ephemeroptera</tp:taxon-name-part></tp:taxon-name>, <tp:taxon-name><tp:taxon-name-part taxon-name-part-type="family">Baetidae</tp:taxon-name-part></tp:taxon-name>).</article-title><source>Acta Zootaxonomica Sinica</source><volume>28</volume>: <fpage>669</fpage>–<lpage>672</lpage>. <ext-link xlink:type="simple" ext-link-type="doi" xlink:href="10.3969/j.issn.1000-0739.2003.04.022">http://doi.org/10.3969/j.issn.1000-0739.2003.04.022</ext-link></mixed-citation></ref><ref id="B24"><mixed-citation xmlns:xlink="http://www.w3.org/1999/xlink" xlink:type="simple"><person-group><name name-style="western"><surname>Salles</surname><given-names>FF</given-names></name><name name-style="western"><surname>Gattolliat</surname><given-names>J-L</given-names></name><name name-style="western"><surname>Sartori</surname><given-names>M</given-names></name></person-group> (<year>2016</year>) <article-title>Phylogenetic analyses of <italic><tp:taxon-name><tp:taxon-name-part taxon-name-part-type="genus">Cloeodes</tp:taxon-name-part></tp:taxon-name></italic> Traver and related genera (<tp:taxon-name><tp:taxon-name-part taxon-name-part-type="order">Ephemeroptera</tp:taxon-name-part></tp:taxon-name>: <tp:taxon-name><tp:taxon-name-part taxon-name-part-type="family">Baetidae</tp:taxon-name-part></tp:taxon-name>).</article-title><source>Systematic Entomology</source><volume>41</volume>: <fpage>93</fpage>–<lpage>111</lpage>. <ext-link xlink:type="simple" ext-link-type="doi" xlink:href="10.1111/syen.12144">https://doi.org/10.1111/syen.12144</ext-link></mixed-citation></ref><ref id="B25"><mixed-citation xmlns:xlink="http://www.w3.org/1999/xlink" xlink:type="simple"><person-group><name name-style="western"><surname>Shi</surname><given-names>W</given-names></name><name name-style="western"><surname>Tong</surname><given-names>X</given-names></name></person-group> (<year>2019</year>) <article-title>Genus <italic><tp:taxon-name><tp:taxon-name-part taxon-name-part-type="genus">Bungona</tp:taxon-name-part></tp:taxon-name></italic> Harker, 1957 (<tp:taxon-name><tp:taxon-name-part taxon-name-part-type="order">Ephemeroptera</tp:taxon-name-part></tp:taxon-name>: <tp:taxon-name><tp:taxon-name-part taxon-name-part-type="family">Baetidae</tp:taxon-name-part></tp:taxon-name>) from China, with descriptions of three new species and a key to Oriental species.</article-title><source>Zootaxa</source><volume>4586</volume>: <fpage>571</fpage>–<lpage>585</lpage>. <ext-link xlink:type="simple" ext-link-type="doi" xlink:href="10.11646/zootaxa.4586.3.12">https://doi.org/10.11646/zootaxa.4586.3.12</ext-link></mixed-citation></ref><ref id="B32"><mixed-citation xmlns:xlink="http://www.w3.org/1999/xlink" xlink:type="simple"><person-group><name name-style="western"><surname>Tong</surname><given-names>X-L</given-names></name><name name-style="western"><surname>Dudgeon</surname><given-names>D</given-names></name></person-group> (<year>2003</year>) <article-title>First record of the genus <italic><tp:taxon-name><tp:taxon-name-part taxon-name-part-type="genus">Chopralla</tp:taxon-name-part></tp:taxon-name></italic> (<tp:taxon-name><tp:taxon-name-part taxon-name-part-type="order">Ephemeroptera</tp:taxon-name-part></tp:taxon-name>: <tp:taxon-name><tp:taxon-name-part taxon-name-part-type="family">Baetidae</tp:taxon-name-part></tp:taxon-name>) from China, and description of a new species.</article-title><source>Raffles Bulletin of Zoology</source><volume>51</volume>: <fpage>17</fpage>–<lpage>19</lpage>.</mixed-citation></ref><ref id="B27"><mixed-citation xmlns:xlink="http://www.w3.org/1999/xlink" xlink:type="simple"><person-group><name name-style="western"><surname>Soldán</surname><given-names>T</given-names></name><name name-style="western"><surname>Braasch</surname><given-names>D</given-names></name><name name-style="western"><surname>Muu</surname><given-names>LT</given-names></name></person-group> (<year>1987</year>) <article-title>Two new species of <italic><tp:taxon-name><tp:taxon-name-part taxon-name-part-type="genus">Centroptella</tp:taxon-name-part></tp:taxon-name></italic> (<tp:taxon-name><tp:taxon-name-part taxon-name-part-type="order">Ephemeroptera</tp:taxon-name-part></tp:taxon-name>, <tp:taxon-name><tp:taxon-name-part taxon-name-part-type="family">Baetidae</tp:taxon-name-part></tp:taxon-name>) from Vietnam, with a description of adult stages of the genus.</article-title><source>Acta Entomologica Bohemoslovaca</source><volume>84</volume>: <fpage>342</fpage>–<lpage>349</lpage>.</mixed-citation></ref><ref id="B2"><mixed-citation xmlns:xlink="http://www.w3.org/1999/xlink" xlink:type="simple"><person-group><name name-style="western"><surname>Braasch</surname><given-names>D</given-names></name><name name-style="western"><surname>Soldán</surname><given-names>T</given-names></name></person-group> (<year>1980</year>) <article-title><italic><tp:taxon-name><tp:taxon-name-part taxon-name-part-type="genus">Centroptella</tp:taxon-name-part></tp:taxon-name></italic> n. gen., eine neue Gattung der Eintagsfliegen aus China (<tp:taxon-name><tp:taxon-name-part taxon-name-part-type="family">Baetidae</tp:taxon-name-part></tp:taxon-name>, <tp:taxon-name><tp:taxon-name-part taxon-name-part-type="order">Ephemeroptera</tp:taxon-name-part></tp:taxon-name>).</article-title><source>Reichenbachia</source><volume>18</volume>: <fpage>123</fpage>–<lpage>127</lpage>.</mixed-citation></ref><ref id="B22"><mixed-citation xmlns:xlink="http://www.w3.org/1999/xlink" xlink:type="simple"><person-group><name name-style="western"><surname>Müller-Liebenau</surname><given-names>I</given-names></name></person-group> (<year>1983</year>) <article-title>Three new species of the genus <italic><tp:taxon-name><tp:taxon-name-part taxon-name-part-type="genus">Centroptella</tp:taxon-name-part></tp:taxon-name></italic> Braasch and Soldán, 1980, from Sri Lanka (<tp:taxon-name><tp:taxon-name-part taxon-name-part-type="class">Insecta</tp:taxon-name-part></tp:taxon-name>: <tp:taxon-name><tp:taxon-name-part taxon-name-part-type="order">Ephemeroptera</tp:taxon-name-part></tp:taxon-name>).</article-title><source>Archiv für Hydrobiologie</source><volume>97</volume>: <fpage>486</fpage>–<lpage>500</lpage>.</mixed-citation></ref></ref-list></tp:taxon-treatment>
