# Supplementary material for: Nomenclatural changes in Centroptella Braasch & Soldán, 1980 (Ephemeroptera, Baetidae)
Source: Zookeys. 2020 Feb 20;914:81–125. doi: 10.3897/zookeys.914.46652 (PMC7046710; doi:10.3897/zookeys.914.46652)
Supplement: XML Treatment for Centroptella ingridae [file zookeys.914.46652-treatment3.xml]

<!DOCTYPE tp:taxon-treatment
  PUBLIC "-//TaxonX//DTD Taxonomic Treatment Publishing DTD v0 20100105//EN" "tax-treatment-NSO.dtd">
<tp:taxon-treatment xmlns:tp="http://www.plazi.org/taxpub"><tp:treatment-meta><kwd-group><label>Taxon classification</label><kwd><named-content xmlns:xlink="http://www.w3.org/1999/xlink" content-type="kingdom">Animalia</named-content></kwd><kwd><named-content xmlns:xlink="http://www.w3.org/1999/xlink" content-type="order">Ephemeroptera</named-content></kwd><kwd><named-content xmlns:xlink="http://www.w3.org/1999/xlink" content-type="family">Baetidae</named-content></kwd></kwd-group><mixed-citation publication-type="journal"><person-group><name><surname>Kluge</surname><given-names>Nikita J.</given-names></name><name><surname>Godunko</surname><given-names>Roman J.</given-names></name><name><surname>Svitok</surname><given-names>Marek</given-names></name></person-group><article-title>Nomenclatural changes in <italic><tp:taxon-name><tp:taxon-name-part taxon-name-part-type="genus" reg="Centroptella">Centroptella</tp:taxon-name-part></tp:taxon-name></italic> Braasch &amp; Soldán, 1980 (<tp:taxon-name><tp:taxon-name-part taxon-name-part-type="order">Ephemeroptera</tp:taxon-name-part></tp:taxon-name>, <tp:taxon-name><tp:taxon-name-part taxon-name-part-type="family">Baetidae</tp:taxon-name-part></tp:taxon-name>)</article-title><source>Zookeys</source><day>20</day><month>2</month><year>2020</year><volume>914</volume><fpage>81</fpage><lpage>125</lpage><pub-id pub-id-type="doi">10.3897/zookeys.914.46652</pub-id></mixed-citation></tp:treatment-meta><tp:nomenclature><tp:taxon-name><object-id xmlns:xlink="http://www.w3.org/1999/xlink" content-type="arpha" xlink:type="simple">797555B0-2517-533F-872A-2993D0A8C6C1</object-id>
              <tp:taxon-name-part taxon-name-part-type="genus" reg="Centroptella">Centroptella</tp:taxon-name-part>
              <tp:taxon-name-part taxon-name-part-type="species" reg="ingridae">ingridae</tp:taxon-name-part>
              <object-id xmlns:xlink="http://www.w3.org/1999/xlink" content-type="zoobank" xlink:type="simple">http://zoobank.org/0D1B2BEB-824D-4881-B219-29635BBB5C1D</object-id>
            </tp:taxon-name><tp:taxon-status xmlns:xlink="http://www.w3.org/1999/xlink" xlink:type="simple">sp. nov.</tp:taxon-status><xref ref-type="fig" rid="F3">Figures 33–39</xref><xref ref-type="fig" rid="F10">, 83–89</xref><xref ref-type="fig" rid="F11">, 90–93</xref><xref ref-type="fig" rid="F12">, 94–109</xref><xref ref-type="fig" rid="F13">, 110–115</xref><xref ref-type="fig" rid="F14">, 116–122</xref><xref ref-type="fig" rid="F15">, 123–128</xref><xref ref-type="fig" rid="F16">, 129–132</xref><xref ref-type="fig" rid="F17">, 133–137</xref><xref ref-type="fig" rid="F18">, 138–143</xref><xref ref-type="fig" rid="F19">, 144–148</xref><xref ref-type="fig" rid="F20">, 149</xref><tp:nomenclature-citation-list><tp:nomenclature-citation><tp:taxon-name>
                  <tp:taxon-name-part taxon-name-part-type="genus" reg="Chopralla">Chopralla</tp:taxon-name-part>
                </tp:taxon-name><comment>sp.: <xref ref-type="bibr" rid="B35">Waltz and McCafferty 1987a</xref>: 183 (larva in list of material examined)</comment></tp:nomenclature-citation><tp:nomenclature-citation><tp:taxon-name>
                  <tp:taxon-name-part taxon-name-part-type="genus" reg="Centroptella">Centroptella</tp:taxon-name-part> <tp:taxon-name-part taxon-name-part-type="species" reg="liebenauae">liebenauae</tp:taxon-name-part></tp:taxon-name><comment>: <xref ref-type="bibr" rid="B27">Soldán et al. 1987</xref>: 342 (partim: larva, non imago)</comment></tp:nomenclature-citation><tp:nomenclature-citation><tp:taxon-name>
                  <tp:taxon-name-part taxon-name-part-type="genus" reg="Bungona">Bungona</tp:taxon-name-part> (<tp:taxon-name-part taxon-name-part-type="subgenus" reg="Chopralla">Chopralla</tp:taxon-name-part>) <tp:taxon-name-part taxon-name-part-type="species" reg="liebenauae">liebenauae</tp:taxon-name-part></tp:taxon-name><comment>: <xref ref-type="bibr" rid="B24">Salles et al. 2016</xref>: 104, fig. 6D (larva), Appendix S3 (partim: larval characters 0–19 and 31–121); <xref ref-type="bibr" rid="B28">Sroka et al. 2019</xref>: fig. 6B (larva); <xref ref-type="bibr" rid="B25">Shi and Tong 2019</xref>: 582, figs 60–67 (larva)</comment></tp:nomenclature-citation></tp:nomenclature-citation-list></tp:nomenclature><tp:treatment-sec sec-type="material" id="SECID0EDJCI"><title>Material examined.</title><p><bold><italic>Holotype</italic></bold>: L-S-I♂ {specimen [XV](1)2015}, THAILAND, Mae-Hong-Son Province, Pai, Mhor-Phaeng Falls, 11.II.2015, coll. N. Kluge &amp; L. Sheyko (<named-content xmlns:xlink="http://www.w3.org/1999/xlink" content-type="dwc:institutional_code" xlink:type="simple">ZIN</named-content>). <bold><italic>Paratypes</italic></bold>: the same locality and collectors, 9–11.II.2015: 1 L-S♂, 2 L-S-I♀, 2 L/S♂, 6 larvae (<named-content xmlns:xlink="http://www.w3.org/1999/xlink" content-type="dwc:institutional_code" xlink:type="simple">ZIN</named-content>); Pai, 19–25.XI.2010, coll. K. Tomkovich: 1 I♂ (<named-content xmlns:xlink="http://www.w3.org/1999/xlink" content-type="dwc:institutional_code" xlink:type="simple">ZIN</named-content>). VIETNAM, Vinn Phu Prov., Suoi Bac Stream, Tam-Dao, 10–16.10.1984 T. Soldán: 47 larvae (paratypes of <italic><tp:taxon-name><tp:taxon-name-part taxon-name-part-type="genus" reg="Centroptella">Centroptella</tp:taxon-name-part> <tp:taxon-name-part taxon-name-part-type="species" reg="liebenauae">liebenauae</tp:taxon-name-part></tp:taxon-name></italic>, including the specimen wrongly labeled as “holotype”, see above) (deposited in Institute of Entomology, BC <abbrev xmlns:xlink="http://www.w3.org/1999/xlink" content-type="institution" xlink:title="Institute of Entomology, Biology Centre, České Budějovice, Czech Republic" id="ABBRID0EUKCI" xlink:type="simple">CAS</abbrev>, České Budějovice).</p></tp:treatment-sec><tp:treatment-sec sec-type="etymology" id="SECID0EZKCI"><title>Etymology.</title><p>This species is named in honour of Ingrid Müller-Liebenau.</p></tp:treatment-sec><tp:treatment-sec sec-type="description" id="SECID0E5KCI"><title>Descriptions.</title><p><bold><italic>Larva</italic>.</bold><italic>Cuticular coloration</italic>. Frontal side of head colourless (Fig. <xref ref-type="fig" rid="F10">86</xref>). Pronotum and mesonotum with contrasting brown, ochre and/or colourless areas, forming characteristic pattern (Figs <xref ref-type="fig" rid="F10">83–85</xref>). Thoracic pleura and metanotum partly brown, partly colourless; sterna colourless (Fig. <xref ref-type="fig" rid="F10">89</xref>). Each leg with coxa and trochanter colourless; femur either entirely colourless, or with diffuse brown macula in distal part on posterior and/or anterior surfaces; tibia and tarsus with more or less expressed diffuse brown coloration, mainly on outer side; claws brownish (Fig. <xref ref-type="fig" rid="F10">89</xref>). Abdominal terga with contrasting brown, ochre and/or colourless, areas forming characteristic pattern; most terga with large, paired, transverse blanks, which occupy medioposterior sigilla and stretch laterally from them (Figs <xref ref-type="fig" rid="F10">83–85</xref>). Caudalii colourless at base, diffusely darkened at middle (Fig. <xref ref-type="fig" rid="F10">85</xref>).</p><p><italic>Shape and setation</italic>. Frontal suture short, nearly semicircular (as in Fig. <xref ref-type="fig" rid="F6">55</xref>). Labrum equally wide at base and middle, with pair of submedian, long setae, 2–3 pairs of sublateral, long setae and pair of long setae between submedian and sublateral ones (Fig. <xref ref-type="fig" rid="F14">116</xref>). Prostheca of left mandible with 3 blunt processes and 2–4 pointed processes (Fig. <xref ref-type="fig" rid="F19">144</xref>). Prostheca of right mandible directed medially-distally, with short, apical denticles and without long branch; median margin of right mandible proximad of prostheca either without processes, or with small seta-like processes (Fig. <xref ref-type="fig" rid="F19">145</xref>). Maxillary canines and distal dentiseta stout; distal dentiseta widened, with apex somewhat hooked toward canines (as in Fig. <xref ref-type="fig" rid="F4">42</xref>). Maxillary palp nearly as long as lacinia, 2-segmented. Labium with glossae and paraglossae subequal, both narrowed apically (Fig. <xref ref-type="fig" rid="F15">124</xref>). Glossa ventrally with irregularly arranged setae in proximal part and about 10 setae forming ventro-median row. Paraglossa with latero-apical setae forming one regular row and few setae just dorsad of it; with about 8 setae in ventro-median row; with 4 setae in dorso-median row. Distal segment of labial palp rounded apically (Fig. <xref ref-type="fig" rid="F15">123</xref>).</p><p>Pronotum with pair of protuberances near posterior margin (Figs <xref ref-type="fig" rid="F10">87</xref>, <xref ref-type="fig" rid="F10">88</xref>, <xref ref-type="fig" rid="F13">111</xref>; the same character listed by <xref ref-type="bibr" rid="B25">Shi and Tong 2019</xref>: 583, figs 62, 63 under species name <italic><tp:taxon-name><tp:taxon-name-part taxon-name-part-type="genus" reg="Centroptella">C.</tp:taxon-name-part> <tp:taxon-name-part taxon-name-part-type="species" reg="liebenauae">liebenauae</tp:taxon-name-part></tp:taxon-name></italic>). Metanotum with vestiges of hind protoptera (as in Fig. <xref ref-type="fig" rid="F6">54</xref>). Forelegs longest, hind legs shortest; on all legs, tarsus (measured on outer side) longer than tibia; in holotype length of femur / tibia / tarsus / claw of foreleg (mm) 0.88 : 0.48 : 0.57 : 0.16; on middle leg 0.83 : 0.42 : 0.48 : 0.16; on hind leg 0.80 : 0.39 : 0.43 : 0.16. Femur parallel-sided; outer margin straight or slightly concave, apically either rounded (Figs <xref ref-type="fig" rid="F11">90–92</xref>), or with blunt-angled projection bearing two subapical setae; inner margin slightly convex. Outer side of femur with regular or irregular row of 9–11 long, blunt setae and 2 subapical setae of same form (Figs <xref ref-type="fig" rid="F11">90–92</xref>). Inner-dorsal side of forefemur with few stout setae, length of these setae being half that of setae on dorsal side. Foreleg without patella-tibial suture, middle and hind legs with patella-tibial suture greatly shifted to apex of tibia. Posterior arm of U-shaped row of long setae on fore- and middle leg situated across tibia (Figs <xref ref-type="fig" rid="F11">90–91</xref>); on hind leg longitudinal (Fig. <xref ref-type="fig" rid="F11">92</xref>). Inner margin of tibia and tarsus with irregular, small, stout, pointed setae. Outer-apical seta of tibia blunt and elongate (Figs <xref ref-type="fig" rid="F11">90–92</xref>). Dorsal side of each tarsus with long, fine setae situated irregularly and partly forming two longitudinal rows. Claw either with two rows of denticles (Fig. <xref ref-type="fig" rid="F15">127</xref>) or with their vestiges (Fig. <xref ref-type="fig" rid="F15">126</xref>).</p><p>Scales on abdominal terga and sterna numerous, elongate, varying in size and shape, bordered by brown (Figs <xref ref-type="fig" rid="F12">94</xref>–<xref ref-type="fig" rid="F14">122</xref>). Posterior margin of abdominal tergum I smooth, without denticles (Fig. <xref ref-type="fig" rid="F12">94</xref>); posterior margins of terga II–VI with short semicircular and triangular denticles (Figs <xref ref-type="fig" rid="F12">95–99</xref>); terga VII–IX with longer triangular denticles (Figs <xref ref-type="fig" rid="F12">100–102</xref>); on tergum IX middle part of hind margin behind pair of submedian setae lack denticles and projected posteriorly (Fig. <xref ref-type="fig" rid="F12">102</xref>). Posterior margin of tergum X without denticles on median part, laterally with paired groups of several denticles, decreasing in length in lateral direction (Fig. <xref ref-type="fig" rid="F11">93</xref>). Posterior margins of abdominal sterna I–IV smooth (Fig. <xref ref-type="fig" rid="F12">103</xref>); posterior margins of sterna V–VIII with regular, small, pointed, triangular denticles (Figs <xref ref-type="fig" rid="F12">104–107</xref>). Posterior margin of sternum IX in female convex, with row of triangular denticles diminished medially (Fig. <xref ref-type="fig" rid="F12">109</xref>), in male without denticles between protogonostyli, but with several denticles at sides (Figs <xref ref-type="fig" rid="F12">108</xref>, <xref ref-type="fig" rid="F19">148</xref>). Each sternum IV–VI with pair of regular, transverse rows of long, fine, bifurcate setae with spaced sockets (Figs <xref ref-type="fig" rid="F14">117–119</xref>); other sterna either without such setae, or with few, smaller setae irregularly situated. Paraprocts with small, anterior, median apodeme, with few large pointed denticles on posterior margin, with scales as on sterna and terga (Figs <xref ref-type="fig" rid="F11">93</xref>, <xref ref-type="fig" rid="F14">120–121</xref>). Tergalius I narrow, elongate-ellipsoid; other tergalii wider, gradually changing in shape from tergalius II to tergalius VII (Figs <xref ref-type="fig" rid="F3">33–39</xref>). Each tergalius II–VII, besides costal and anal ribs, with straight and narrow middle rib, located on dorsal surface on background of main trachea (Fig. <xref ref-type="fig" rid="F15">125</xref>). Costal margin with poorly expressed serration; anal margin without serration; outer margin free of ribs, slightly notched, with small seta in each notch. In middle part of cercus, lateral side with 2 long, pointed denticles on every 4<sup>th</sup> segment (Figs <xref ref-type="fig" rid="F16">129–130</xref>). Each cercus, besides regular row of primary swimming setae on inner side (Fig. <xref ref-type="fig" rid="F16">132</xref>), with smaller and thinner secondary swimming setae on outer margin; on distal half of cercus, secondary swimming setae with wide, transverse, oval bases, forming regular row (Figs <xref ref-type="fig" rid="F16">129–131</xref>); on proximal half of cercus, secondary swimming setae with small, round bases and situated irregularly (Figs <xref ref-type="fig" rid="F16">129–130</xref>).</p><p><italic>Male genitalia</italic>. In last larval instar, developing subimaginal gonostyli folded under larval cuticle in peculiar pose, with 3<sup>rd</sup> segments bent medially-proximally (Fig. <xref ref-type="fig" rid="F19">148</xref>).</p><fig id="F10" position="float" orientation="portrait"><object-id xmlns:xlink="http://www.w3.org/1999/xlink" content-type="doi" xlink:type="simple">10.3897/zookeys.914.46652.figures83-89</object-id><object-id xmlns:xlink="http://www.w3.org/1999/xlink" content-type="arpha" xlink:type="simple">0E72CFCB-6FBC-59F2-A8E9-689882BB4C70</object-id><label>Figures 83–89.</label><caption><p><italic><tp:taxon-name><tp:taxon-name-part taxon-name-part-type="genus" reg="Centroptella">Centroptella</tp:taxon-name-part> <tp:taxon-name-part taxon-name-part-type="species" reg="ingridae">ingridae</tp:taxon-name-part></tp:taxon-name></italic> sp. nov., larvae. <bold>83–85</bold> specimens from Thailand <bold>86–89</bold> paratypes of <italic><tp:taxon-name><tp:taxon-name-part taxon-name-part-type="genus" reg="Centroptella">C.</tp:taxon-name-part> <tp:taxon-name-part taxon-name-part-type="species" reg="liebenauae">liebenauae</tp:taxon-name-part></tp:taxon-name></italic> (actually <italic><tp:taxon-name><tp:taxon-name-part taxon-name-part-type="genus" reg="Centroptella">C.</tp:taxon-name-part> <tp:taxon-name-part taxon-name-part-type="species" reg="ingridae">ingridae</tp:taxon-name-part></tp:taxon-name></italic> sp. nov.). Arrows show pair of protuberances on pronotum.</p></caption><graphic xmlns:xlink="http://www.w3.org/1999/xlink" xlink:href="zookeys-914-081-g010.jpg" position="float" orientation="portrait" xlink:type="simple" id="oo_382005.jpg"><uri content-type="original_file" xlink:type="simple">https://binary.pensoft.net/fig/382005</uri></graphic></fig><fig id="F11" position="float" orientation="portrait"><object-id xmlns:xlink="http://www.w3.org/1999/xlink" content-type="doi" xlink:type="simple">10.3897/zookeys.914.46652.figures90-93</object-id><object-id xmlns:xlink="http://www.w3.org/1999/xlink" content-type="arpha" xlink:type="simple">49F5173C-3A88-5155-805D-C2BEB17DB618</object-id><label>Figures 90–93.</label><caption><p><italic><tp:taxon-name><tp:taxon-name-part taxon-name-part-type="genus" reg="Centroptella">Centroptella</tp:taxon-name-part> <tp:taxon-name-part taxon-name-part-type="species" reg="ingridae">ingridae</tp:taxon-name-part></tp:taxon-name></italic> sp. nov. (holotype). <bold>90–92</bold> tibia of fore, middle and hind leg, view from anterior side (bases of long setae shown both on anterior and posterior sides) <bold>93</bold> tenth abdominal segment without caudalii, ventral view.</p></caption><graphic xmlns:xlink="http://www.w3.org/1999/xlink" xlink:href="zookeys-914-081-g011.jpg" position="float" orientation="portrait" xlink:type="simple" id="oo_382006.jpg"><uri content-type="original_file" xlink:type="simple">https://binary.pensoft.net/fig/382006</uri></graphic></fig><fig id="F12" position="float" orientation="portrait"><object-id xmlns:xlink="http://www.w3.org/1999/xlink" content-type="doi" xlink:type="simple">10.3897/zookeys.914.46652.figures94-109</object-id><object-id xmlns:xlink="http://www.w3.org/1999/xlink" content-type="arpha" xlink:type="simple">CEA0C61E-6EAD-5131-8A2B-66F15974292C</object-id><label>Figures 94–109.</label><caption><p><italic><tp:taxon-name><tp:taxon-name-part taxon-name-part-type="genus" reg="Centroptella">Centroptella</tp:taxon-name-part> <tp:taxon-name-part taxon-name-part-type="species" reg="ingridae">ingridae</tp:taxon-name-part></tp:taxon-name></italic> sp. nov. <bold>94–102</bold> fragments of abdominal terga I–IX (indicated by Roman numbers) <bold>103–108</bold> fragments of abdominal sterna IV–IX of male (indicated by Roman numbers) <bold>109</bold> fragment of abdominal sternum IX of female (<bold>94–101</bold> and <bold>103–108</bold> male paratype of <italic><tp:taxon-name><tp:taxon-name-part taxon-name-part-type="genus" reg="Centroptella">C.</tp:taxon-name-part> <tp:taxon-name-part taxon-name-part-type="species" reg="liebenauae">liebenauae</tp:taxon-name-part></tp:taxon-name></italic>; 102 and 109 female specimen from Thailand).</p></caption><graphic xmlns:xlink="http://www.w3.org/1999/xlink" xlink:href="zookeys-914-081-g012.jpg" position="float" orientation="portrait" xlink:type="simple" id="oo_382007.jpg"><uri content-type="original_file" xlink:type="simple">https://binary.pensoft.net/fig/382007</uri></graphic></fig><fig id="F13" position="float" orientation="portrait"><object-id xmlns:xlink="http://www.w3.org/1999/xlink" content-type="doi" xlink:type="simple">10.3897/zookeys.914.46652.figures110-115</object-id><object-id xmlns:xlink="http://www.w3.org/1999/xlink" content-type="arpha" xlink:type="simple">2E7A11AE-7EEA-5D62-AE7A-60AB3FEC5332</object-id><label>Figures 110–115.</label><caption><p><italic><tp:taxon-name><tp:taxon-name-part taxon-name-part-type="genus" reg="Centroptella">Centroptella</tp:taxon-name-part> <tp:taxon-name-part taxon-name-part-type="species" reg="ingridae">ingridae</tp:taxon-name-part></tp:taxon-name></italic> sp. nov. (paratype of <italic><tp:taxon-name><tp:taxon-name-part taxon-name-part-type="genus" reg="Centroptella">C.</tp:taxon-name-part> <tp:taxon-name-part taxon-name-part-type="species" reg="liebenauae">liebenauae</tp:taxon-name-part></tp:taxon-name></italic>), <abbrev xmlns:xlink="http://www.w3.org/1999/xlink" xlink:title="scanning electron microscope" id="ABBRID0E2WCI" xlink:type="simple">SEM</abbrev> photos of larva. <bold>110</bold> clypeus <bold>111</bold> pronotum <bold>112–113</bold> abdominal tergum I <bold>114</bold> abdominal tergum III <bold>115</bold> cercus.</p></caption><graphic xmlns:xlink="http://www.w3.org/1999/xlink" xlink:href="zookeys-914-081-g013.jpg" position="float" orientation="portrait" xlink:type="simple" id="oo_382008.jpg"><uri content-type="original_file" xlink:type="simple">https://binary.pensoft.net/fig/382008</uri></graphic></fig><fig id="F14" position="float" orientation="portrait"><object-id xmlns:xlink="http://www.w3.org/1999/xlink" content-type="doi" xlink:type="simple">10.3897/zookeys.914.46652.figures116-122</object-id><object-id xmlns:xlink="http://www.w3.org/1999/xlink" content-type="arpha" xlink:type="simple">8D2A2CC4-E8ED-5571-9542-552FB2CA2D30</object-id><label>Figures 116–122.</label><caption><p><italic><tp:taxon-name><tp:taxon-name-part taxon-name-part-type="genus" reg="Centroptella">Centroptella</tp:taxon-name-part> <tp:taxon-name-part taxon-name-part-type="species" reg="ingridae">ingridae</tp:taxon-name-part></tp:taxon-name></italic> sp. nov. (paratype of <italic><tp:taxon-name><tp:taxon-name-part taxon-name-part-type="genus" reg="Centroptella">C.</tp:taxon-name-part> <tp:taxon-name-part taxon-name-part-type="species" reg="liebenauae">liebenauae</tp:taxon-name-part></tp:taxon-name></italic>), <abbrev xmlns:xlink="http://www.w3.org/1999/xlink" xlink:title="scanning electron microscope" id="ABBRID0EMYCI" xlink:type="simple">SEM</abbrev> photos of larva. <bold>116</bold> labrum <bold>117</bold> bifurcate setae on abdominal sternum IV <bold>118–119</bold> abdominal sterna IV–VI <bold>120–121</bold> paraprocts <bold>122</bold> flagellum of antenna.</p></caption><graphic xmlns:xlink="http://www.w3.org/1999/xlink" xlink:href="zookeys-914-081-g014.jpg" position="float" orientation="portrait" xlink:type="simple" id="oo_382009.jpg"><uri content-type="original_file" xlink:type="simple">https://binary.pensoft.net/fig/382009</uri></graphic></fig><fig id="F15" position="float" orientation="portrait"><object-id xmlns:xlink="http://www.w3.org/1999/xlink" content-type="doi" xlink:type="simple">10.3897/zookeys.914.46652.figures123-128</object-id><object-id xmlns:xlink="http://www.w3.org/1999/xlink" content-type="arpha" xlink:type="simple">25D9DCCA-0CBA-5AC5-A479-E23B95417144</object-id><label>Figures 123–128.</label><caption><p><italic><tp:taxon-name><tp:taxon-name-part taxon-name-part-type="genus" reg="Centroptella">Centroptella</tp:taxon-name-part> <tp:taxon-name-part taxon-name-part-type="species" reg="ingridae">ingridae</tp:taxon-name-part></tp:taxon-name></italic> sp. nov. (specimens from Thailand). <bold>123–124</bold> labium <bold>125</bold> tergalius IV (<bold>cr</bold> costal rib; <bold>mr</bold> middle rib; <bold>ar</bold> anal rib) <bold>126–127</bold> larval claws; <bold>128</bold> egg.</p></caption><graphic xmlns:xlink="http://www.w3.org/1999/xlink" xlink:href="zookeys-914-081-g015.jpg" position="float" orientation="portrait" xlink:type="simple" id="oo_382010.jpg"><uri content-type="original_file" xlink:type="simple">https://binary.pensoft.net/fig/382010</uri></graphic></fig><fig id="F16" position="float" orientation="portrait"><object-id xmlns:xlink="http://www.w3.org/1999/xlink" content-type="doi" xlink:type="simple">10.3897/zookeys.914.46652.figures129-132</object-id><object-id xmlns:xlink="http://www.w3.org/1999/xlink" content-type="arpha" xlink:type="simple">90B4D610-BD5E-5914-B955-1C730EA442A8</object-id><label>Figures 129–132.</label><caption><p><italic><tp:taxon-name><tp:taxon-name-part taxon-name-part-type="genus" reg="Centroptella">Centroptella</tp:taxon-name-part> <tp:taxon-name-part taxon-name-part-type="species" reg="ingridae">ingridae</tp:taxon-name-part></tp:taxon-name></italic><bold>sp. nov.</bold> (specimen from Thailand), exuviae of larval cercus (lateral view). <bold>129–131</bold> focus on lateral side to show bases of secondary swimming setae; <bold>132</bold> focus on median side to show bases of primary swimming setae.</p></caption><graphic xmlns:xlink="http://www.w3.org/1999/xlink" xlink:href="zookeys-914-081-g016.jpg" position="float" orientation="portrait" xlink:type="simple" id="oo_382011.jpg"><uri content-type="original_file" xlink:type="simple">https://binary.pensoft.net/fig/382011</uri></graphic></fig><fig id="F17" position="float" orientation="portrait"><object-id xmlns:xlink="http://www.w3.org/1999/xlink" content-type="doi" xlink:type="simple">10.3897/zookeys.914.46652.figures133-137</object-id><object-id xmlns:xlink="http://www.w3.org/1999/xlink" content-type="arpha" xlink:type="simple">140FAA30-D303-5DE5-8C69-0924C7FF3ED3</object-id><label>Figures 133–137.</label><caption><p><italic><tp:taxon-name><tp:taxon-name-part taxon-name-part-type="genus" reg="Centroptella">Centroptella</tp:taxon-name-part> <tp:taxon-name-part taxon-name-part-type="species" reg="ingridae">ingridae</tp:taxon-name-part></tp:taxon-name></italic> sp. nov. (specimens from Thailand). <bold>133–134</bold> female imago <bold>135–137</bold> holotype (male): (<bold>135</bold>) head and thorax of imago (<bold>136</bold>) imaginal middle leg (<bold>137</bold>) subimaginal exuviae of tarsus.</p></caption><graphic xmlns:xlink="http://www.w3.org/1999/xlink" xlink:href="zookeys-914-081-g017.jpg" position="float" orientation="portrait" xlink:type="simple" id="oo_382012.jpg"><uri content-type="original_file" xlink:type="simple">https://binary.pensoft.net/fig/382012</uri></graphic></fig><fig id="F18" position="float" orientation="portrait"><object-id xmlns:xlink="http://www.w3.org/1999/xlink" content-type="doi" xlink:type="simple">10.3897/zookeys.914.46652.figures138-143</object-id><object-id xmlns:xlink="http://www.w3.org/1999/xlink" content-type="arpha" xlink:type="simple">B37D24BC-8BB3-5449-A7DB-1C858439FC3E</object-id><label>Figures 138–143.</label><caption><p><italic><tp:taxon-name><tp:taxon-name-part taxon-name-part-type="genus" reg="Centroptella">Centroptella</tp:taxon-name-part> <tp:taxon-name-part taxon-name-part-type="species" reg="ingridae">ingridae</tp:taxon-name-part></tp:taxon-name></italic> sp. nov. (specimens from Thailand). <bold>138</bold> abdominal sterna and terga of female imago <bold>139</bold> the same, male imago <bold>140–143</bold> genitalia of male imago (<bold>139–141</bold> holotype).</p></caption><graphic xmlns:xlink="http://www.w3.org/1999/xlink" xlink:href="zookeys-914-081-g018.jpg" position="float" orientation="portrait" xlink:type="simple" id="oo_382013.jpg"><uri content-type="original_file" xlink:type="simple">https://binary.pensoft.net/fig/382013</uri></graphic></fig><fig id="F19" position="float" orientation="portrait"><object-id xmlns:xlink="http://www.w3.org/1999/xlink" content-type="doi" xlink:type="simple">10.3897/zookeys.914.46652.figures144-148</object-id><object-id xmlns:xlink="http://www.w3.org/1999/xlink" content-type="arpha" xlink:type="simple">5FFDF13E-437D-505A-B266-AB1CFF89547D</object-id><label>Figures 144–148.</label><caption><p><italic><tp:taxon-name><tp:taxon-name-part taxon-name-part-type="genus" reg="Centroptella">Centroptella</tp:taxon-name-part> <tp:taxon-name-part taxon-name-part-type="species" reg="ingridae">ingridae</tp:taxon-name-part></tp:taxon-name></italic> sp. nov. (specimens from Thailand). <bold>144–145</bold> left and right mandibles <bold>146</bold> genitalia of male imago <bold>147</bold> their subimaginal exuviae <bold>148</bold> subimaginal gonostyli crumpled under larval cuticle (146–147 holotype).</p></caption><graphic xmlns:xlink="http://www.w3.org/1999/xlink" xlink:href="zookeys-914-081-g019.jpg" position="float" orientation="portrait" xlink:type="simple" id="oo_382014.jpg"><uri content-type="original_file" xlink:type="simple">https://binary.pensoft.net/fig/382014</uri></graphic></fig><fig id="F20" position="float" orientation="portrait"><object-id xmlns:xlink="http://www.w3.org/1999/xlink" content-type="doi" xlink:type="simple">10.3897/zookeys.914.46652.figures149-152</object-id><object-id xmlns:xlink="http://www.w3.org/1999/xlink" content-type="arpha" xlink:type="simple">2FC7281F-A62F-55BA-B5E5-87A90D6CF72E</object-id><label>Figures 149–152.</label><caption><p><italic><tp:taxon-name><tp:taxon-name-part taxon-name-part-type="genus" reg="Centroptella">Centroptella</tp:taxon-name-part></tp:taxon-name></italic> of group <italic><tp:taxon-name><tp:taxon-name-part taxon-name-part-type="genus" reg="Centroptella"/><tp:taxon-name-part taxon-name-part-type="species" reg="inzingae">inzingae</tp:taxon-name-part></tp:taxon-name>-<tp:taxon-name><tp:taxon-name-part taxon-name-part-type="genus" reg="Centroptella"/><tp:taxon-name-part taxon-name-part-type="species" reg="ingridae">ingridae</tp:taxon-name-part></tp:taxon-name></italic>. <italic><tp:taxon-name><tp:taxon-name-part taxon-name-part-type="genus" reg="Centroptella">Centroptella</tp:taxon-name-part> <tp:taxon-name-part taxon-name-part-type="species" reg="ingridae">ingridae</tp:taxon-name-part></tp:taxon-name></italic> sp. nov. (holotype), fore wing <bold>150</bold><italic><tp:taxon-name><tp:taxon-name-part taxon-name-part-type="genus" reg="Centroptella">Centroptella</tp:taxon-name-part> <tp:taxon-name-part taxon-name-part-type="species" reg="inzingae">inzingae</tp:taxon-name-part></tp:taxon-name></italic> (lectotype), genitalia (<bold>gv</bold> gonovectis <bold>us</bold> proximal margin of unistyliger) <bold>151–152</bold><italic><tp:taxon-name><tp:taxon-name-part taxon-name-part-type="genus" reg="Centroptella">Centroptella</tp:taxon-name-part> <tp:taxon-name-part taxon-name-part-type="species" reg="saxophila">saxophila</tp:taxon-name-part></tp:taxon-name></italic>, gonovectes (specimens reared from larvae by N. Kluge in the Western Cape Province of South Africa).</p></caption><graphic xmlns:xlink="http://www.w3.org/1999/xlink" xlink:href="zookeys-914-081-g020.jpg" position="float" orientation="portrait" xlink:type="simple" id="oo_382015.jpg"><uri content-type="original_file" xlink:type="simple">https://binary.pensoft.net/fig/382015</uri></graphic></fig><p><bold><italic>Subimago.</italic></bold> Cuticle light brown with darker brown sutures of thorax; hypodermal coloration as in imago. On all legs of male and female all tarsal segments entirely covered by pointed microlepides (Fig. <xref ref-type="fig" rid="F17">137</xref>).</p><p><bold><italic>Imago, male.</italic></bold> Head brown. Turbinate eyes relatively low and wide, with yellow stem and orange-red facetted surface (Fig. <xref ref-type="fig" rid="F17">135</xref>). Thorax dark brown, with ochre pleural membranes (Fig. <xref ref-type="fig" rid="F17">135</xref>). Wing (Fig. <xref ref-type="fig" rid="F20">149</xref>) with membrane colourless, veins pale ochre or colourless, extreme base of costal and subcostal veins proximad of costal brace brown. Femora of all legs ochre, apically diffusely tinged with reddish; foretibia light ochre, apically darkened with light brownish; middle and hind tibiae ochre, with diffuse longitudinal stripe; tarsi of all legs pale ochre; claws brown (Fig. <xref ref-type="fig" rid="F17">136</xref>). In holotype, length of femur, tibia and tarsal segments (mm) on foreleg 1.05 : 1.13 : 0.05 : 0.55 : 0.35 : 0.19 : 0.15, on middle leg 0.78 : 0.62 : 0.25 : 0.09 : 0.05 : 014, on hind leg 0.74 : 0.57 : 0.21 : 0.07 : 0.04 : 0.14. Tarsus of middle and hind leg with 1 apical spine on initial 3<sup>rd</sup> tarsomere (next after 1<sup>st</sup>+2<sup>nd</sup> tarsomere) (as in Fig. <xref ref-type="fig" rid="F17">137</xref>). Abdominal tergum I colourless; terga II–VI colourless with narrow, contrasting, reddish stripe bordering posterior margin; terga VII–X red with ochre, with darker stripe bordering posterior margin; abdominal sterna colourless (Fig. <xref ref-type="fig" rid="F18">139</xref>). Genitalia (Figs <xref ref-type="fig" rid="F18">140–143</xref>, <xref ref-type="fig" rid="F19">146</xref>). Sterno-styligeral muscle entirely absent. Posterior margin of 9<sup>th</sup> abdominal sternum between unistyligers with narrow, trapezoid, membranous, colourless process (Figs <xref ref-type="fig" rid="F18">141</xref>, <xref ref-type="fig" rid="F19">146</xref>). Gonostylus with 1<sup>st</sup> segment narrowed apically; 2<sup>nd</sup> segment thickened toward apex; 3<sup>rd</sup> segment elongate, narrow and thickened toward apex (Figs <xref ref-type="fig" rid="F18">142</xref>, <xref ref-type="fig" rid="F19">146</xref>). Penial bridge medially sharply concave (Fig. <xref ref-type="fig" rid="F19">146</xref>). Gonovectes apically with sclerotized widenings of peculiar halberd-like shape (Figs <xref ref-type="fig" rid="F18">141</xref>, <xref ref-type="fig" rid="F18">143</xref>).</p><p><bold><italic>Imago, female.</italic></bold> Head and thorax ochre with reddish markings (Figs <xref ref-type="fig" rid="F17">133–134</xref>). Leg coloration as in male. Patella-tibial suture present on middle and hind legs, absent on forelegs (as in male). Tarsus of each leg with 1 apical spine on initial 3<sup>rd</sup> tarsomere (on foreleg – on tarsomere next after 2<sup>nd</sup> tarsomere, on middle and hind leg—on tarsomere next after 1<sup>st</sup>+2<sup>nd</sup> tarsomere) (as in Fig. <xref ref-type="fig" rid="F17">137</xref>). Abdominal terga intensely coloured with ochre and reddish, partly repeating cuticular colour pattern of larva; abdominal sterna nearly colourless, sterna I–VI with pair of reddish maculae near antero-lateral corners (Fig. <xref ref-type="fig" rid="F18">138</xref>).</p><p><bold><italic>Egg</italic></bold>. Oval; chorion smooth, without relief (Fig. <xref ref-type="fig" rid="F15">128</xref>).</p></tp:treatment-sec><tp:treatment-sec sec-type="Dimension" id="SECID0EXEDI"><title>Dimension.</title><p>Forewing length of male 4.7 mm; of female 5.0 mm.</p></tp:treatment-sec><tp:treatment-sec sec-type="distribution" id="SECID0E3EDI"><title>Distribution.</title><p>Indochina: known from Thailand and Vietnam; recently reported from China (Yunnan, Guangxi, Guangdong) under the species name <italic><tp:taxon-name><tp:taxon-name-part taxon-name-part-type="genus" reg="Centroptella">C.</tp:taxon-name-part> <tp:taxon-name-part taxon-name-part-type="species" reg="liebenauae">liebenauae</tp:taxon-name-part></tp:taxon-name></italic> (<xref ref-type="bibr" rid="B25">Shi and Tong 2019</xref>).</p></tp:treatment-sec><tp:treatment-sec sec-type="comparisons" id="SECID0ERFDI"><title>Comparison.</title><p><italic><tp:taxon-name><tp:taxon-name-part taxon-name-part-type="genus" reg="Centroptella">Centroptella</tp:taxon-name-part> <tp:taxon-name-part taxon-name-part-type="species" reg="ingridae">ingridae</tp:taxon-name-part></tp:taxon-name></italic> sp. nov. belongs to the <italic><tp:taxon-name><tp:taxon-name-part taxon-name-part-type="genus" reg="Centroptella"/><tp:taxon-name-part taxon-name-part-type="species" reg="inzingae">inzingae</tp:taxon-name-part></tp:taxon-name>-<tp:taxon-name><tp:taxon-name-part taxon-name-part-type="genus" reg="Centroptella"/><tp:taxon-name-part taxon-name-part-type="species" reg="ingridae">ingridae</tp:taxon-name-part></tp:taxon-name></italic> species group; male imagines of this group differ from all other <italic><tp:taxon-name><tp:taxon-name-part taxon-name-part-type="genus" reg="Centroptella">Centroptella</tp:taxon-name-part></tp:taxon-name></italic> by halberd-like gonovectes and absence of the sterno-styligeral muscle (Fig. <xref ref-type="fig" rid="F19">146</xref>). The male imago of <italic><tp:taxon-name><tp:taxon-name-part taxon-name-part-type="genus" reg="Centroptella">Centroptella</tp:taxon-name-part> <tp:taxon-name-part taxon-name-part-type="species" reg="ingridae">ingridae</tp:taxon-name-part></tp:taxon-name></italic> sp. nov. differs from other members of the <italic>inzingae</italic>-<italic>ingridae</italic> group by abdominal coloration (Figs <xref ref-type="fig" rid="F18">139</xref>). The larva of <italic><tp:taxon-name><tp:taxon-name-part taxon-name-part-type="genus" reg="Centroptella">Centroptella</tp:taxon-name-part> <tp:taxon-name-part taxon-name-part-type="species" reg="ingridae">ingridae</tp:taxon-name-part></tp:taxon-name></italic> sp. nov. differs from all other <italic><tp:taxon-name><tp:taxon-name-part taxon-name-part-type="genus" reg="Centroptella">Centroptella</tp:taxon-name-part></tp:taxon-name></italic> by the presence of a pair of projections on the pronotum (Fig. <xref ref-type="fig" rid="F13">111</xref>).</p></tp:treatment-sec><tp:treatment-sec><!--Section generated to contain objects referenced in tp:taxon-treatment.--><fig id="F3" position="float" orientation="portrait"><object-id xmlns:xlink="http://www.w3.org/1999/xlink" content-type="doi" xlink:type="simple">10.3897/zookeys.914.46652.figures19-39</object-id><object-id xmlns:xlink="http://www.w3.org/1999/xlink" content-type="arpha" xlink:type="simple">4AD74145-76D1-518C-8E7B-E32C04EB18C9</object-id><label>Figures 19–39.</label><caption><p>Asian <italic><tp:taxon-name><tp:taxon-name-part taxon-name-part-type="genus" reg="Centroptella">Centroptella</tp:taxon-name-part></tp:taxon-name></italic>. <bold>19–32</bold><italic><tp:taxon-name><tp:taxon-name-part taxon-name-part-type="genus" reg="Centroptella">C.</tp:taxon-name-part> <tp:taxon-name-part taxon-name-part-type="species" reg="longisetosa">longisetosa</tp:taxon-name-part></tp:taxon-name></italic>: (<bold>19–24</bold>) tergalii I–VI of paratype of <italic><tp:taxon-name><tp:taxon-name-part taxon-name-part-type="genus" reg="Centroptella">C.</tp:taxon-name-part> <tp:taxon-name-part taxon-name-part-type="species" reg="longisetosa">longisetosa</tp:taxon-name-part></tp:taxon-name></italic> (<bold>25</bold>) the same, apex costal rib of tergalius IV (<bold>26–32)</bold> tergalii I–VII of neotype of <italic><tp:taxon-name><tp:taxon-name-part taxon-name-part-type="genus" reg="Centroptella">C.</tp:taxon-name-part> <tp:taxon-name-part taxon-name-part-type="species" reg="liebenauae">liebenauae</tp:taxon-name-part></tp:taxon-name></italic> (actual <italic><tp:taxon-name><tp:taxon-name-part taxon-name-part-type="genus" reg="Centroptella">C.</tp:taxon-name-part> <tp:taxon-name-part taxon-name-part-type="species" reg="longisetosa">longisetosa</tp:taxon-name-part></tp:taxon-name></italic>) <bold>33–39</bold><italic><tp:taxon-name><tp:taxon-name-part taxon-name-part-type="genus" reg="Centroptella">C.</tp:taxon-name-part> <tp:taxon-name-part taxon-name-part-type="species" reg="ingridae">ingridae</tp:taxon-name-part></tp:taxon-name></italic>, tergalii I–VII of sp. nov.</p></caption><graphic xmlns:xlink="http://www.w3.org/1999/xlink" xlink:href="zookeys-914-081-g003.jpg" position="float" orientation="portrait" xlink:type="simple" id="oo_381998.jpg"><uri content-type="original_file" xlink:type="simple">https://binary.pensoft.net/fig/381998</uri></graphic></fig><fig id="F6" position="float" orientation="portrait"><object-id xmlns:xlink="http://www.w3.org/1999/xlink" content-type="doi" xlink:type="simple">10.3897/zookeys.914.46652.figures53-59</object-id><object-id xmlns:xlink="http://www.w3.org/1999/xlink" content-type="arpha" xlink:type="simple">18320C28-315A-52B3-BF97-4A8DB05F3A8B</object-id><label>Figures 53–59.</label><caption><p>Larval exuviae of <italic><tp:taxon-name><tp:taxon-name-part taxon-name-part-type="genus" reg="Centroptella">Centroptella</tp:taxon-name-part> <tp:taxon-name-part taxon-name-part-type="species" reg="longisetosa">longisetosa</tp:taxon-name-part></tp:taxon-name></italic> (neotype of <italic><tp:taxon-name><tp:taxon-name-part taxon-name-part-type="genus" reg="Centroptella">C.</tp:taxon-name-part> <tp:taxon-name-part taxon-name-part-type="species" reg="liebenauae">liebenauae</tp:taxon-name-part></tp:taxon-name></italic>). <bold>53–57</bold> at the same magnification: (<bold>53</bold>) left half of pro- and mesonotum (<bold>54</bold>) thoracic pleura, left half of metanotum, fore- and hind legs (<bold>55</bold>) frons, antenna and labrum (<bold>56</bold>) tenth uromere and caudalii; (<bold>57</bold>) abdominal sterna and terga I–IX <bold>58</bold> margins of abdominal sterna IV–VII <bold>59</bold> cercus.</p></caption><graphic xmlns:xlink="http://www.w3.org/1999/xlink" xlink:href="zookeys-914-081-g006.jpg" position="float" orientation="portrait" xlink:type="simple" id="oo_382001.jpg"><uri content-type="original_file" xlink:type="simple">https://binary.pensoft.net/fig/382001</uri></graphic></fig><fig id="F4" position="float" orientation="portrait"><object-id xmlns:xlink="http://www.w3.org/1999/xlink" content-type="doi" xlink:type="simple">10.3897/zookeys.914.46652.figures40-48</object-id><object-id xmlns:xlink="http://www.w3.org/1999/xlink" content-type="arpha" xlink:type="simple">F265B25C-F38E-5435-B487-292867BCCD3F</object-id><label>Figures 40–48.</label><caption><p><italic><tp:taxon-name><tp:taxon-name-part taxon-name-part-type="genus" reg="Centroptella">Centroptella</tp:taxon-name-part> <tp:taxon-name-part taxon-name-part-type="species" reg="longisetosa">longisetosa</tp:taxon-name-part></tp:taxon-name></italic>. <bold>40–46</bold> paratype of <italic><tp:taxon-name><tp:taxon-name-part taxon-name-part-type="genus" reg="Centroptella">C.</tp:taxon-name-part> <tp:taxon-name-part taxon-name-part-type="species" reg="longisetosa">longisetosa</tp:taxon-name-part></tp:taxon-name></italic>: (<bold>40</bold>, <bold>41</bold>) left and right mandibles (<bold>42</bold>) apex of maxilla (<bold>ds1</bold>, <bold>ds2</bold>, <bold>ds3</bold> dentisetae) (<bold>43</bold>) labrum (<bold>44</bold>) glossa and paraglossa (ventral view) (<bold>45</bold>) labium (at left ventral view, at right dorsal view; muscles shown by interrupted lines) (<bold>46</bold>) maxillary palp <bold>47</bold> the same, neotype of <italic><tp:taxon-name><tp:taxon-name-part taxon-name-part-type="genus" reg="Centroptella">C.</tp:taxon-name-part> <tp:taxon-name-part taxon-name-part-type="species" reg="liebenauae">liebenauae</tp:taxon-name-part></tp:taxon-name></italic> (actually <italic><tp:taxon-name><tp:taxon-name-part taxon-name-part-type="genus" reg="Centroptella">C.</tp:taxon-name-part> <tp:taxon-name-part taxon-name-part-type="species" reg="longisetosa">longisetosa</tp:taxon-name-part></tp:taxon-name></italic>) <bold>48</bold> the same, specimen from India.</p></caption><graphic xmlns:xlink="http://www.w3.org/1999/xlink" xlink:href="zookeys-914-081-g004.jpg" position="float" orientation="portrait" xlink:type="simple" id="oo_381999.jpg"><uri content-type="original_file" xlink:type="simple">https://binary.pensoft.net/fig/381999</uri></graphic></fig></tp:treatment-sec><ref-list><ref id="B35"><mixed-citation xmlns:xlink="http://www.w3.org/1999/xlink" xlink:type="simple"><person-group><name name-style="western"><surname>Waltz</surname><given-names>RD</given-names></name><name name-style="western"><surname>McCafferty</surname><given-names>WP</given-names></name></person-group> (<year>1987a</year>) <article-title>Generic revision of <italic><tp:taxon-name><tp:taxon-name-part taxon-name-part-type="genus">Cloeodes</tp:taxon-name-part></tp:taxon-name></italic> and description of two new genera (<tp:taxon-name><tp:taxon-name-part taxon-name-part-type="order">Ephemeroptera</tp:taxon-name-part></tp:taxon-name>: <tp:taxon-name><tp:taxon-name-part taxon-name-part-type="family">Baetidae</tp:taxon-name-part></tp:taxon-name>).</article-title><source>Proceedings of the Entomological Society of Washington</source><volume>89</volume>: <fpage>177</fpage>–<lpage>184</lpage>.</mixed-citation></ref><ref id="B27"><mixed-citation xmlns:xlink="http://www.w3.org/1999/xlink" xlink:type="simple"><person-group><name name-style="western"><surname>Soldán</surname><given-names>T</given-names></name><name name-style="western"><surname>Braasch</surname><given-names>D</given-names></name><name name-style="western"><surname>Muu</surname><given-names>LT</given-names></name></person-group> (<year>1987</year>) <article-title>Two new species of <italic><tp:taxon-name><tp:taxon-name-part taxon-name-part-type="genus">Centroptella</tp:taxon-name-part></tp:taxon-name></italic> (<tp:taxon-name><tp:taxon-name-part taxon-name-part-type="order">Ephemeroptera</tp:taxon-name-part></tp:taxon-name>, <tp:taxon-name><tp:taxon-name-part taxon-name-part-type="family">Baetidae</tp:taxon-name-part></tp:taxon-name>) from Vietnam, with a description of adult stages of the genus.</article-title><source>Acta Entomologica Bohemoslovaca</source><volume>84</volume>: <fpage>342</fpage>–<lpage>349</lpage>.</mixed-citation></ref><ref id="B24"><mixed-citation xmlns:xlink="http://www.w3.org/1999/xlink" xlink:type="simple"><person-group><name name-style="western"><surname>Salles</surname><given-names>FF</given-names></name><name name-style="western"><surname>Gattolliat</surname><given-names>J-L</given-names></name><name name-style="western"><surname>Sartori</surname><given-names>M</given-names></name></person-group> (<year>2016</year>) <article-title>Phylogenetic analyses of <italic><tp:taxon-name><tp:taxon-name-part taxon-name-part-type="genus">Cloeodes</tp:taxon-name-part></tp:taxon-name></italic> Traver and related genera (<tp:taxon-name><tp:taxon-name-part taxon-name-part-type="order">Ephemeroptera</tp:taxon-name-part></tp:taxon-name>: <tp:taxon-name><tp:taxon-name-part taxon-name-part-type="family">Baetidae</tp:taxon-name-part></tp:taxon-name>).</article-title><source>Systematic Entomology</source><volume>41</volume>: <fpage>93</fpage>–<lpage>111</lpage>. <ext-link xlink:type="simple" ext-link-type="doi" xlink:href="10.1111/syen.12144">https://doi.org/10.1111/syen.12144</ext-link></mixed-citation></ref><ref id="B28"><mixed-citation xmlns:xlink="http://www.w3.org/1999/xlink" xlink:type="simple"><person-group><name name-style="western"><surname>Sroka</surname><given-names>P</given-names></name><name name-style="western"><surname>Godunko</surname><given-names>RJ</given-names></name><name name-style="western"><surname>Rutschmann</surname><given-names>S</given-names></name><name name-style="western"><surname>Angeli</surname><given-names>KB</given-names></name><name name-style="western"><surname>Salles</surname><given-names>FF</given-names></name><name name-style="western"><surname>Gattolliat</surname><given-names>J-L</given-names></name></person-group> (<year>2019</year>) <article-title>A new species of <italic><tp:taxon-name><tp:taxon-name-part taxon-name-part-type="genus">Bungona</tp:taxon-name-part></tp:taxon-name></italic> in Turkey (<tp:taxon-name><tp:taxon-name-part taxon-name-part-type="order">Ephemeroptera</tp:taxon-name-part></tp:taxon-name>, <tp:taxon-name><tp:taxon-name-part taxon-name-part-type="family">Baetidae</tp:taxon-name-part></tp:taxon-name>): an unexpected biogeographic pattern within a pantropical complex of mayflies.</article-title><source>Zoosystematics and Evolution</source><volume>95</volume>: <fpage>1</fpage>–<lpage>13</lpage>. <ext-link xlink:type="simple" ext-link-type="doi" xlink:href="10.3897/zse.95.29487">https://doi.org/10.3897/zse.95.29487</ext-link></mixed-citation></ref><ref id="B25"><mixed-citation xmlns:xlink="http://www.w3.org/1999/xlink" xlink:type="simple"><person-group><name name-style="western"><surname>Shi</surname><given-names>W</given-names></name><name name-style="western"><surname>Tong</surname><given-names>X</given-names></name></person-group> (<year>2019</year>) <article-title>Genus <italic><tp:taxon-name><tp:taxon-name-part taxon-name-part-type="genus">Bungona</tp:taxon-name-part></tp:taxon-name></italic> Harker, 1957 (<tp:taxon-name><tp:taxon-name-part taxon-name-part-type="order">Ephemeroptera</tp:taxon-name-part></tp:taxon-name>: <tp:taxon-name><tp:taxon-name-part taxon-name-part-type="family">Baetidae</tp:taxon-name-part></tp:taxon-name>) from China, with descriptions of three new species and a key to Oriental species.</article-title><source>Zootaxa</source><volume>4586</volume>: <fpage>571</fpage>–<lpage>585</lpage>. <ext-link xlink:type="simple" ext-link-type="doi" xlink:href="10.11646/zootaxa.4586.3.12">https://doi.org/10.11646/zootaxa.4586.3.12</ext-link></mixed-citation></ref></ref-list></tp:taxon-treatment>
