# Supplementary material for: Nomenclatural changes in Centroptella Braasch & Soldán, 1980 (Ephemeroptera, Baetidae)
Source: Zookeys. 2020 Feb 20;914:81–125. doi: 10.3897/zookeys.914.46652 (PMC7046710; doi:10.3897/zookeys.914.46652)
Supplement: XML Treatment for Centroptella colorata [file zookeys.914.46652-treatment4.xml]

<!DOCTYPE tp:taxon-treatment
  PUBLIC "-//TaxonX//DTD Taxonomic Treatment Publishing DTD v0 20100105//EN" "tax-treatment-NSO.dtd">
<tp:taxon-treatment xmlns:tp="http://www.plazi.org/taxpub"><tp:treatment-meta><kwd-group><label>Taxon classification</label><kwd><named-content xmlns:xlink="http://www.w3.org/1999/xlink" content-type="kingdom">Animalia</named-content></kwd><kwd><named-content xmlns:xlink="http://www.w3.org/1999/xlink" content-type="order">Ephemeroptera</named-content></kwd><kwd><named-content xmlns:xlink="http://www.w3.org/1999/xlink" content-type="family">Baetidae</named-content></kwd></kwd-group><mixed-citation publication-type="journal"><person-group><name><surname>Kluge</surname><given-names>Nikita J.</given-names></name><name><surname>Godunko</surname><given-names>Roman J.</given-names></name><name><surname>Svitok</surname><given-names>Marek</given-names></name></person-group><article-title>Nomenclatural changes in <italic><tp:taxon-name><tp:taxon-name-part taxon-name-part-type="genus" reg="Centroptella">Centroptella</tp:taxon-name-part></tp:taxon-name></italic> Braasch &amp; Soldán, 1980 (<tp:taxon-name><tp:taxon-name-part taxon-name-part-type="order">Ephemeroptera</tp:taxon-name-part></tp:taxon-name>, <tp:taxon-name><tp:taxon-name-part taxon-name-part-type="family">Baetidae</tp:taxon-name-part></tp:taxon-name>)</article-title><source>Zookeys</source><day>20</day><month>2</month><year>2020</year><volume>914</volume><fpage>81</fpage><lpage>125</lpage><pub-id pub-id-type="doi">10.3897/zookeys.914.46652</pub-id></mixed-citation></tp:treatment-meta><tp:nomenclature><tp:taxon-name><object-id xmlns:xlink="http://www.w3.org/1999/xlink" content-type="arpha" xlink:type="simple">8819B368-1AB2-5884-B5D0-DF808913432B</object-id>
              <tp:taxon-name-part taxon-name-part-type="genus" reg="Centroptella">Centroptella</tp:taxon-name-part>
              <tp:taxon-name-part taxon-name-part-type="species" reg="colorata">colorata</tp:taxon-name-part>
            </tp:taxon-name><tp:taxon-authority>Soldán, Braasch &amp; Muu, 1987</tp:taxon-authority><xref ref-type="fig" rid="F21">Figure 153</xref><tp:nomenclature-citation-list><tp:nomenclature-citation><tp:taxon-name>
                  <tp:taxon-name-part taxon-name-part-type="genus" reg="Centroptella">Centroptella</tp:taxon-name-part> <tp:taxon-name-part taxon-name-part-type="species" reg="colorata">colorata</tp:taxon-name-part></tp:taxon-name><comment>Soldán, Braasch &amp; Muu, 1987: 346 (larva)</comment></tp:nomenclature-citation><tp:nomenclature-citation><tp:taxon-name>
                  <tp:taxon-name-part taxon-name-part-type="genus" reg="Chopralla">Chopralla</tp:taxon-name-part> <tp:taxon-name-part taxon-name-part-type="species" reg="colorata">colorata</tp:taxon-name-part></tp:taxon-name><comment>: <xref ref-type="bibr" rid="B32">Tong and Dudgeon 2003</xref>: 17 (larval generic characters)</comment></tp:nomenclature-citation><tp:nomenclature-citation><tp:taxon-name>
                  <tp:taxon-name-part taxon-name-part-type="genus" reg="Bungona">Bungona</tp:taxon-name-part> (<tp:taxon-name-part taxon-name-part-type="subgenus" reg="Chopralla">Chopralla</tp:taxon-name-part>) <tp:taxon-name-part taxon-name-part-type="species" reg="colorata">colorata</tp:taxon-name-part></tp:taxon-name><comment>: <xref ref-type="bibr" rid="B24">Salles et al. 2016</xref>: 104; <xref ref-type="bibr" rid="B25">Shi and Tong 2019</xref>: 581</comment></tp:nomenclature-citation></tp:nomenclature-citation-list></tp:nomenclature><tp:treatment-sec sec-type="material" id="SECID0EILDI"><title>Material examined.</title><p><bold><italic>Holotype</italic></bold>: male larva of last instar, without caudalii, with labels: “VIETNAM, Lam Dong Prov, Da Nhim riv., Duc Trong, 27.X.1984, T. Soldán”, “<italic><tp:taxon-name><tp:taxon-name-part taxon-name-part-type="genus" reg="Centroptella">Centroptella</tp:taxon-name-part> <tp:taxon-name-part taxon-name-part-type="species" reg="colorata">colorata</tp:taxon-name-part></tp:taxon-name></italic> T. Soldán det. 1985” and “HOLOTYPE”. Paratypes not found.</p><fig id="F21" position="float" orientation="portrait"><object-id xmlns:xlink="http://www.w3.org/1999/xlink" content-type="doi" xlink:type="simple">10.3897/zookeys.914.46652.figure153</object-id><object-id xmlns:xlink="http://www.w3.org/1999/xlink" content-type="arpha" xlink:type="simple">8C4BF85A-EC76-5D8C-A18A-21C5DE850022</object-id><label>Figure 153.</label><caption><p><italic><tp:taxon-name><tp:taxon-name-part taxon-name-part-type="genus" reg="Centroptella">Centroptella</tp:taxon-name-part> <tp:taxon-name-part taxon-name-part-type="species" reg="colorata">colorata</tp:taxon-name-part></tp:taxon-name></italic> (holotype), last instar larva.</p></caption><graphic xmlns:xlink="http://www.w3.org/1999/xlink" xlink:href="zookeys-914-081-g021.jpg" position="float" orientation="portrait" xlink:type="simple" id="oo_382016.jpg"><uri content-type="original_file" xlink:type="simple">https://binary.pensoft.net/fig/382016</uri></graphic></fig></tp:treatment-sec><tp:treatment-sec sec-type="description" id="SECID0EWMDI"><title>Additional characters.</title><p>Abdominal tergum IV without denticles on posterior margin, so regular row of denticles present on posterior margin of terga V–IX only. Tergum X without denticles on median part of posterior margin, with one pair of large denticles at sides (as in <italic><tp:taxon-name><tp:taxon-name-part taxon-name-part-type="genus" reg="Centroptella">C.</tp:taxon-name-part> <tp:taxon-name-part taxon-name-part-type="species" reg="ceylonensis">ceylonensis</tp:taxon-name-part></tp:taxon-name></italic>).</p></tp:treatment-sec><ref-list><ref id="B32"><mixed-citation xmlns:xlink="http://www.w3.org/1999/xlink" xlink:type="simple"><person-group><name name-style="western"><surname>Tong</surname><given-names>X-L</given-names></name><name name-style="western"><surname>Dudgeon</surname><given-names>D</given-names></name></person-group> (<year>2003</year>) <article-title>First record of the genus <italic><tp:taxon-name><tp:taxon-name-part taxon-name-part-type="genus">Chopralla</tp:taxon-name-part></tp:taxon-name></italic> (<tp:taxon-name><tp:taxon-name-part taxon-name-part-type="order">Ephemeroptera</tp:taxon-name-part></tp:taxon-name>: <tp:taxon-name><tp:taxon-name-part taxon-name-part-type="family">Baetidae</tp:taxon-name-part></tp:taxon-name>) from China, and description of a new species.</article-title><source>Raffles Bulletin of Zoology</source><volume>51</volume>: <fpage>17</fpage>–<lpage>19</lpage>.</mixed-citation></ref><ref id="B24"><mixed-citation xmlns:xlink="http://www.w3.org/1999/xlink" xlink:type="simple"><person-group><name name-style="western"><surname>Salles</surname><given-names>FF</given-names></name><name name-style="western"><surname>Gattolliat</surname><given-names>J-L</given-names></name><name name-style="western"><surname>Sartori</surname><given-names>M</given-names></name></person-group> (<year>2016</year>) <article-title>Phylogenetic analyses of <italic><tp:taxon-name><tp:taxon-name-part taxon-name-part-type="genus">Cloeodes</tp:taxon-name-part></tp:taxon-name></italic> Traver and related genera (<tp:taxon-name><tp:taxon-name-part taxon-name-part-type="order">Ephemeroptera</tp:taxon-name-part></tp:taxon-name>: <tp:taxon-name><tp:taxon-name-part taxon-name-part-type="family">Baetidae</tp:taxon-name-part></tp:taxon-name>).</article-title><source>Systematic Entomology</source><volume>41</volume>: <fpage>93</fpage>–<lpage>111</lpage>. <ext-link xlink:type="simple" ext-link-type="doi" xlink:href="10.1111/syen.12144">https://doi.org/10.1111/syen.12144</ext-link></mixed-citation></ref><ref id="B25"><mixed-citation xmlns:xlink="http://www.w3.org/1999/xlink" xlink:type="simple"><person-group><name name-style="western"><surname>Shi</surname><given-names>W</given-names></name><name name-style="western"><surname>Tong</surname><given-names>X</given-names></name></person-group> (<year>2019</year>) <article-title>Genus <italic><tp:taxon-name><tp:taxon-name-part taxon-name-part-type="genus">Bungona</tp:taxon-name-part></tp:taxon-name></italic> Harker, 1957 (<tp:taxon-name><tp:taxon-name-part taxon-name-part-type="order">Ephemeroptera</tp:taxon-name-part></tp:taxon-name>: <tp:taxon-name><tp:taxon-name-part taxon-name-part-type="family">Baetidae</tp:taxon-name-part></tp:taxon-name>) from China, with descriptions of three new species and a key to Oriental species.</article-title><source>Zootaxa</source><volume>4586</volume>: <fpage>571</fpage>–<lpage>585</lpage>. <ext-link xlink:type="simple" ext-link-type="doi" xlink:href="10.11646/zootaxa.4586.3.12">https://doi.org/10.11646/zootaxa.4586.3.12</ext-link></mixed-citation></ref></ref-list></tp:taxon-treatment>
